# Supplementary material for: De novo genome assembly of the endangered Acer yangbiense, a plant species with extremely small populations endemic to Yunnan Province, China
Source: Gigascience. 2019 Jul 15;8(7):giz085. doi: 10.1093/gigascience/giz085 (PMC6629541; doi:10.1093/gigascience/giz085)
Supplement: giz085_Supplemental_Files [file giz085_supplemental_files.zip]

Archive with 5 entries (5 files):
- Fig_S1.pdf
- Fig_S2.pdf
- Fig_S3.pdf
- Fig_S4.pdf
- Supplementary file-Tables.xlsx
