# Supplementary material for: De novo genome assembly of the endangered Acer yangbiense, a plant species with extremely small populations endemic to Yunnan Province, China
Source: Gigascience. 2019 Jul 15;8(7):giz085. doi: 10.1093/gigascience/giz085 (PMC6629541; doi:10.1093/gigascience/giz085)
Supplement: giz085_Supplemental_Files [file giz085_supplemental_files.zip › Supplementary file-Tables.xlsx]

## Sheet: Table S1-S10
Table S1 WGS-PacBio sequencing statics
Bases	64385642618 bp
GC content	0.3885
A	19300000000	0.3002
T	20000000000	0.3113
G	12800000000	0.1989
C	12200000000	0.1897
N	0	0
Reads number	6269568
Max.	93181 bp		Min.	50 bp
Mean	10269 bp		Median	8099 bp
N10	30759 bp		L10	173993
N50	16793 bp		L50	1369587
N90	5909 bp		L90	3749587
Table S2 WGS Illumina sequencing statistics
Sample	Raw Reads	Raw Bases	Raw Q20	Raw Q30	Clean Reads	Clean Bases	Clean Q20	Clean Q30	Average Length
	(M)	(G)	(G)	(G)	(M)	(G)	(G)	(G)	(bp)
Acer_Y_1	205.834	31.081	30.478(98.1%)	29.701(95.6%)	199.950(97.1%)	29.662(95.4%)	29.402(99.1%)	28.892(97.4%)	148.3
Acer_Y_2	213.85	32.291	31.670(98.1%)	30.866(95.6%)	207.825(97.2%)	30.850(95.5%)	30.579(99.1%)	30.051(97.4%)	148.4
Acer_Y_3	204.465	30.874	30.329(98.2%)	29.603(95.9%)	198.412(97.0%)	29.528(95.6%)	29.303(99.2%)	28.836(97.7%)	148.8
Table S3 Hi C sequencing statistics
Sample	Reads(M)	Bases(G)	Q20(G)	Q30(G)	Average Length(bp)
YBQ	743.213	111.312	107.929(97.0%)	101.961(91.6%)	149.8
Table S4 Estimation of genome characteristics based on 17-mer statistics
K-mer value	Raw peak	Amount of	Coverage	Genome size	Heterozygosity rate (%)	Repeat rate (%)	Error rate (%)
		k-mer used
17	111	67781536308	112.75	640 MB	0.0019	0.6875	0.00062
Table S5 Statistics of all assemblies
Version of assembly	Method	Genome size	Sequence number	N50	L50	Max.	Genome completeness（BUSCO）	Genome completeness（LAI）
v0.1	Canu	772M	3083	1.56M	100	17.8M	C:93.2%[S:82.1%,D:11.1%]	11.13
v0.2	SMARTDenovo	705M	2258	694K	274	4.0M	NA	NA
v0.3	WTDBG	777M	14849	129K	1675	0.8M	NA	NA
V0.4	Corrected by Canu + SMARTdenovo	666M	880	2.3M	84	11.9M	C:95.2%[S:90.8%,D:4.4%]	12.64
v0.5	Corrected by Canu + WTDBG	650M	1891	1.74M	95	11.5M	C:90.9%[S:87.1%,D:3.8%]	12.04
V0.6	Corrected and trimmed by Canu + SMARTdenovo	660M	1090	1.63M	111	10.6M	NA	NA
V0.7	Corrected and trimmed by Canu + WTDBG	647M	2157	1.53M	120	9.25M	NA	NA
V1.0	V0.4 + Pilon + Hi-C	667M	295/986*	45M/2.1M*	6/87*	74M/12M*	NA	NA
V1.1	V1.0 + Gapclose ×2 + Pilon×5 + Redundans	666M	280/562*	45M/5.5M*	6/39*	74M/17M*	C:95.1% [S:90.7%, D:4.4%]	12.21
NA: not available; * statistics for contigs/scaffolds.
Table S6 Repeat annotations of the Acer yangbiense genome assembly
Class	family	number	length(bp)	Percentage(%)
LTR		222306	250979861	37.69
	Caulimovirus	3426	4473458	0.67
	Copia	139763	179640351	26.98
	Gypsy	73952	66185293	9.94
	Ngaro	2202	211276	0.03
	Pao	51	31843	0
LINE		25136	18388231	2.76
	I-Jockey	1239	291529	0.04
	L1	19441	17109010	2.57
	L1-Tx1	865	133570	0.02
	L2	166	46137	0.01
	R1	280	77654	0.01
	Tad1	3145	730331	0.11
SINE		4378	991080	0.15
	tRNA	453	72424	0.01
DNA		164346	47788679	7.18
	CMC-EnSpm	10957	4952370	0.74
	Crypton-H	1315	222659	0.03
	Crypton-V	19365	3792866	0.57
	Ginger	200	33419	0.01
	Kolobok-Hydra	861	143464	0.02
	MULE-MuDR	26069	9833960	1.48
	Maverick	204	26049	0
	MuLE-MuDR	10576	4802073	0.72
	PIF-Harbinger	22435	5431813	0.82
	TcMar-Pogo	2359	644898	0.1
	hAT-Ac	29365	9079130	1.36
	hAT-Charlie	526	39288	0.01
	hAT-Tag1	7156	2369553	0.36
	hAT-Tip100	17894	3330298	0.5
RC		9135	2500386	0.38
	Helitron	9135	2500386	0.38
Unknown		360715	115332422	17.32
Satellite		4441	1433587	0.22
Simple_repeat		274911	13336505	2
Low_complexity		40602	2062544	0.31
Total		1105970	452813295	68
Table S7 Summary of Illumina RNA sequencing data
Accession	Study	Bioproject_accession	Biosample_accession	Library_ID	title	Library_strategy	Library_source	Library_selection	Library_layout	Platform	Instrument_model	Sample	Geological_location	Collectors	Dates	Latitude-Longitude	Raw Reads (Million)	Raw Bases (Gb)	Raw Q20 (Gb)	Raw Q30 (Gb)	Clean Reads (Million)	Clean Bases (Gb)	Clean Q20 (Gb)	Clean Q30 (Gb)	Average Length (bp)
SAMN11026392		PRJNA524417	SAMN11026392	rna-jing	RNA-Seq of Acer yangbiense (Stem)	RNA-Seq	TRANSCRIPTOMIC	RANDOM	paired	ILLUMINA	HiSeq X Ten	Stem	China: Malutang,Yangbi,Dali,Yunnan	Lidan TAO	2018	N25°44'56", E100°0'23"	58.33	8.75	8.482(96.9%)	8.037(91.9%)	57.905(99.3%)	8.662(99.0%)	8.425(97.3%)	7.992(92.3%)	149.6
SAMN11026393		PRJNA524417	SAMN11026393	rna-gen	RNA-Seq of Acer yangbiense (Root)	RNA-Seq	TRANSCRIPTOMIC	RANDOM	paired	ILLUMINA	HiSeq X Ten	Root	China: Malutang,Yangbi,Dali,Yunnan	Lidan TAO	2018	N25°44'56", E100°0'23"	49.269	7.39	7.016(94.9%)	6.494(87.9%)	48.510(98.5%)	7.247(98.1%)	6.921(95.5%)	6.421(88.6%)	149.4
SAMN11026394		PRJNA524417	SAMN11026394	rna-guo	RNA-Seq of Acer yangbiense (Fruit)	RNA-Seq	TRANSCRIPTOMIC	RANDOM	paired	ILLUMINA	HiSeq X Ten	Fruit	China: Malutang,Yangbi,Dali,Yunnan	Lidan TAO	2018	N25°44'56", E100°0'23"	51.437	7.716	7.387(95.7%)	6.896(89.4%)	50.825(98.8%)	7.597(98.5%)	7.309(96.2%)	6.835(90.0%)	149.5
SAMN11026395		PRJNA524417	SAMN11026395	rna-ya	RNA-Seq of Acer yangbiense (Sprout)	RNA-Seq	TRANSCRIPTOMIC	RANDOM	paired	ILLUMINA	HiSeq X Ten	Buds	China: Malutang,Yangbi,Dali,Yunnan	Lidan TAO	2018	N25°44'56", E100°0'23"	43.648	6.547	6.298(96.2%)	5.915(90.3%)	43.245(99.1%)	6.467(98.8%)	6.244(96.6%)	5.872(90.8%)	149.6
SAMN11026396		PRJNA524417	SAMN11026396	rnaye	RNA-Seq of Acer yangbiense (Leaf)	RNA-Seq	TRANSCRIPTOMIC	RANDOM	paired	ILLUMINA	HiSeq X Ten	Leaf	China: Malutang,Yangbi,Dali,Yunnan	Lidan TAO	2018	N25°44'56", E100°0'23"	49.348	7.402	7.146(96.5%)	6.742(91.1%)	48.947(99.2%)	7.319(98.9%)	7.094(96.9%)	6.701(91.5%)	149.5
																	Total:252.03
Table S8 Summary of the transcriptome assemblies
Pipelines	Genes identified	Length of the assemblied genes (bp)	Average length of the genes (bp)	Transcripts	Length of the assemblied transcripts (bp)	Average length of the transcripts (bp)	N50 of the transcripts (bp)
Trinity denovo	34715	40460456	1165.5	67284	80499497	1196.41	1793
Trinity genome-guided	44883	48846223	1088.3	67909	90386180	1330.99	2101
StringTie	30209	74391157	2462.55	49633	101973525	2054.55	2698
Merged transcriptome	NA	NA	NA	82766	138401369	1672.2	2478
Table S9 Gene annotation statistics of the of A. yangbiense assembly
Gene Number	Transcript Number (AED<0.5)	Average Gene Region Length (bp)	Average Transcript Length (bp)	Average CDS Length (bp)	Average Exons per Transcript	Average Exon Length (bp)	Average Intron Length (bp)
30418	25571	3880.55	1455.27	1308.23	5.36	271.49	266.01
Table S10 Functional annotation of predicted genes in A. yangbiense genome
	Databases	Nember	Percentage (%)
Total genes		28320	1
Annotated based on sequence conservation	Swiss_Prot	16596	0.586
	TrEMBL	25999	0.918
	NR	26235	0.926
	Pfam	22536	0.796
	eggNOG	24983	0.882
	GO	21833	0.771
	KO	9666	0.341
Unannotated		2063	0.073
Annotated based on domain conservation	TIGRFAM	2655	0.0938
	PANTHER	26141	0.9231
	Gene3D	19145	0.676
	PRINTS	3756	0.1326
	SignalP_EUK	2722	0.0961
	ProSitePatterns	4721	0.1667
	Coils	4330	0.1529
	Pfam	22661	0.8002
	SUPERFAMILY	17774	0.6276
	SignalP_GRAM_POSITIVE	2135	0.0754
	SFLD	216	0.0076
	MobiDBLite	11104	0.3921
	GO	17723	0.6258
	ProSiteProfiles	10005	0.3533
	TMHMM	6632	0.2342
	ProDom	359	0.0127
	SMART	7714	0.2724
	CDD	8432	0.2977
	SignalP_GRAM_NEGATIVE	862	0.0304
	Phobius	9818	0.3467
	PIRSF	1403	0.0495
	Hamap	737	0.026
	IPR	24346	0.8597
	Reactome	2960	0.1045
	KEGG	1999	0.0706
	MetaCyc	1409	0.0498
Unannotated		493	0.0174

## Sheet: Table S11-S15
Table S11 Basic information with regards to genomes of 15 plants that were employed to gene family analysis and the phylogenetic tree construction
Species	Order	Family	Version	Genome	Scaffold N50	Gene numbers	References
				size
Acer yangbiense	Sapindales	Sapindaceae		650M	45M	30418
Dimocarpus longan	Sapindales	Sapindaceae	-	495M	556.6K	39282	88
Sclerocarya birrea	Sapindales	Anacardiaceae	-	330M	335K	18937	91
Citrus grandis	Sapindales	Rutaceae	version1	346M	40.4M	30123	80
Eucalyptus grandis	Myrtales	Myrtaceae	v2.0	691M	58M	36349	82
Theobroma cacao	Malvales	Malvaceae	v1.1	346M	34M	29452	79
Carica papaya	Brassicales	Caricaceae	Payaya1.0	370M	1.1M	20007	87
Arabidopsis thaliana	Brassicales	Brassicaceae	TAIR10	135M	22.4M	27416	78
Populus trichocarpa	Malpighiales	Salicaceae	v3.1	422.9M	20M	41335	81
Fragaria vesca	Rosales	Rosaceae	v1.1	240M	29M	33538	89
Medicago truncatula	Rosales	Fabaceae	Mt4.0	375M	49M	50894	90
Coffea canephora	Gentianales	Rubiaceae	-	569M	38M	25574	85
Beta vulgaris	Caryophyllales	Chenopodiaceae	RefBeet-1.2.2	566M	34M	28120	86
Vitis vinifera	Rhamnales	Vitaceae	Genoscope.12X	486M	23.0M	26346	83,84
Oryza sativa	Poales	Gramineae	MSU_v7.0	372M	28.6M	42189	92
Table S12 Summary of the gene family analyses. Unique groups and genes, single-copy and duplicated groups and genes are summarized for the 15 plant genomes
Species	Unique groups	Unique genes	Single-copy groups	Duplicated groups	Duplicated genes
Acer yangbiense	542	1793	10501	3665	13936
Arabidopsis thaliana	664	2474	8389	4597	15018
Beta vulgaris	497	2222	9817	2623	12146
Carica papaya	70	231	10589	1958	5605
Citrus grandis	952	4453	11051	3497	13666
Coffea canephora	566	1817	10342	2924	10427
Dimocarpus longan	990	8023	10414	4473	23241
Eucalyptus grandis	751	2729	9256	4398	19627
Fragaria vesca	1291	5352	10507	4059	15520
Medicago truncatula	2018	9938	8619	6565	29002
Oryza sativa	2070	9036	7594	5440	21285
Populus trichocarpa	799	2417	6087	8791	27357
Sclerocarya birrea	184	523	9783	2101	6496
Theobroma cacao	502	2046	11533	3170	11878
Vitis vinifera	579	1550	9886	3068	9689
Table S13 GO enrichment of expanded gene families
category	p_value	q_value	numDEInCat	numInCat	term	class	gene_id
GO:0080043	9.97e-39	3.47e-35	138	230	quercetin 3-O-glucosyltransferase activity	molecular_function	Acyan01G0129300, Acyan01G0136000, Acyan01G0136300, Acyan01G0136400, Acyan01G0228500, Acyan01G0304700, Acyan01G0304900, Acyan01G0305100, Acyan01G0305200, Acyan01G0308000, Acyan01G0308100, Acyan01G0308400, Acyan01G0308500, Acyan01G0308600, Acyan01G0308700, Acyan01G0308800, Acyan01G0308900, Acyan01G0309000, Acyan01G0309300, Acyan01G0309500, Acyan01G0311200, Acyan01G0323500, Acyan01G0323600, Acyan01G…
GO:0080044	9.97e-39	3.47e-35	138	230	quercetin 7-O-glucosyltransferase activity	molecular_function	Acyan01G0129300, Acyan01G0136000, Acyan01G0136300, Acyan01G0136400, Acyan01G0228500, Acyan01G0304700, Acyan01G0304900, Acyan01G0305100, Acyan01G0305200, Acyan01G0308000, Acyan01G0308100, Acyan01G0308400, Acyan01G0308500, Acyan01G0308600, Acyan01G0308700, Acyan01G0308800, Acyan01G0308900, Acyan01G0309000, Acyan01G0309300, Acyan01G0309500, Acyan01G0311200, Acyan01G0323500, Acyan01G0323600, Acyan01G…
GO:0009813	1.16e-38	3.47e-35	181	352	flavonoid biosynthetic process	biological_process	Acyan01G0129300, Acyan01G0136000, Acyan01G0136300, Acyan01G0136400, Acyan01G0228500, Acyan01G0304700, Acyan01G0304900, Acyan01G0305100, Acyan01G0305200, Acyan01G0308000, Acyan01G0308100, Acyan01G0308400, Acyan01G0308500, Acyan01G0308600, Acyan01G0308700, Acyan01G0308800, Acyan01G0308900, Acyan01G0309000, Acyan01G0309300, Acyan01G0309500, Acyan01G0311200, Acyan01G0323500, Acyan01G0323600, Acyan01G…
GO:0052696	6.96e-38	1.56e-34	138	233	flavonoid glucuronidation	biological_process	Acyan01G0129300, Acyan01G0136000, Acyan01G0136300, Acyan01G0136400, Acyan01G0228500, Acyan01G0304700, Acyan01G0304900, Acyan01G0305100, Acyan01G0305200, Acyan01G0308000, Acyan01G0308100, Acyan01G0308400, Acyan01G0308500, Acyan01G0308600, Acyan01G0308700, Acyan01G0308800, Acyan01G0308900, Acyan01G0309000, Acyan01G0309300, Acyan01G0309500, Acyan01G0311200, Acyan01G0323500, Acyan01G0323600, Acyan01G…
GO:0016758	1.12e-33	2.02e-30	160	316	transferase activity, transferring hexosyl groups	molecular_function	Acyan01G0129300, Acyan01G0136000, Acyan01G0136300, Acyan01G0136400, Acyan01G0228500, Acyan01G0304700, Acyan01G0304900, Acyan01G0305100, Acyan01G0305200, Acyan01G0308000, Acyan01G0308100, Acyan01G0308400, Acyan01G0308500, Acyan01G0308600, Acyan01G0308700, Acyan01G0308800, Acyan01G0308900, Acyan01G0309000, Acyan01G0309300, Acyan01G0309500, Acyan01G0311100, Acyan01G0311200, Acyan01G0323500, Acyan01G…
GO:0035251	6.26e-30	9.38e-27	109	184	UDP-glucosyltransferase activity	molecular_function	Acyan01G0129300, Acyan01G0136000, Acyan01G0136300, Acyan01G0136400, Acyan01G0304700, Acyan01G0304900, Acyan01G0305100, Acyan01G0305200, Acyan01G0308100, Acyan01G0308400, Acyan01G0308500, Acyan01G0308600, Acyan01G0308800, Acyan01G0308900, Acyan01G0311200, Acyan01G0323500, Acyan01G0323600, Acyan01G0323700, Acyan01G0323800, Acyan01G0323900, Acyan01G0324100, Acyan01G0324300, Acyan01G0324400, Acyan01G…
GO:0009820	1.87e-28	2.41e-25	85	133	alkaloid metabolic process	biological_process	Acyan01G0073800, Acyan01G0073900, Acyan02G0198500, Acyan02G0206300, Acyan02G0252700, Acyan02G0252800, Acyan02G0253100, Acyan02G0253200, Acyan02G0262700, Acyan02G0262900, Acyan02G0263200, Acyan03G0031100, Acyan03G0088500, Acyan03G0088800, Acyan03G0088900, Acyan03G0089000, Acyan03G0089100, Acyan03G0089300, Acyan03G0089400, Acyan03G0089600, Acyan03G0094200, Acyan03G0098400, Acyan05G0128900, Acyan06G…
GO:0043231	5.27e-27	5.92e-24	172	380	intracellular membrane-bounded organelle	cellular_component	Acyan01G0136000, Acyan01G0136300, Acyan01G0136400, Acyan01G0189900, Acyan01G0246500, Acyan01G0247500, Acyan01G0247800, Acyan01G0248000, Acyan01G0248100, Acyan01G0248200, Acyan01G0248400, Acyan01G0248500, Acyan01G0304700, Acyan01G0304900, Acyan01G0305100, Acyan01G0305200, Acyan01G0308000, Acyan01G0308100, Acyan01G0308400, Acyan01G0308500, Acyan01G0308600, Acyan01G0308700, Acyan01G0308800, Acyan01G…
GO:0008762	4.38e-26	4.37e-23	62	79	UDP-N-acetylmuramate dehydrogenase activity	molecular_function	Acyan01G0213900, Acyan01G0214000, Acyan01G0229100, Acyan02G0206300, Acyan02G0242500, Acyan02G0252700, Acyan02G0252800, Acyan02G0253100, Acyan02G0253200, Acyan02G0262700, Acyan02G0262900, Acyan02G0263200, Acyan03G0031100, Acyan03G0094200, Acyan05G0093400, Acyan05G0093500, Acyan05G0093600, Acyan05G0093700, Acyan06G0128100, Acyan07G0021900, Acyan07G0046400, Acyan08G0014800, Acyan10G0036500, Acyan11G…
GO:0050468	5.07e-26	4.56e-23	47	51	reticuline oxidase activity	molecular_function	Acyan02G0206300, Acyan02G0252700, Acyan02G0252800, Acyan02G0253100, Acyan02G0253200, Acyan02G0262700, Acyan02G0262900, Acyan02G0263200, Acyan03G0031100, Acyan03G0094200, Acyan06G0128100, Acyan07G0021900, Acyan07G0046400, Acyan11G0078000, Acyan11G0078100, Acyan11G0078200, Acyan11G0078300, Acyan11G0079000, Acyan11G0079100, Acyan11G0079200, Acyan11G0079300, Acyan11G0079600, Acyan11G0079700, Acyan11G…
GO:0005576	2.18e-23	1.78e-20	369	1175	extracellular region	cellular_component	Acyan01G0019000, Acyan01G0020700, Acyan01G0020800, Acyan01G0028600, Acyan01G0028700, Acyan01G0028800, Acyan01G0041600, Acyan01G0041800, Acyan01G0041900, Acyan01G0042100, Acyan01G0042200, Acyan01G0045900, Acyan01G0046500, Acyan01G0046700, Acyan01G0046900, Acyan01G0047400, Acyan01G0047800, Acyan01G0048000, Acyan01G0113900, Acyan01G0121400, Acyan01G0121700, Acyan01G0121900, Acyan01G0177000, Acyan01G…
GO:0016023	5.04e-23	3.78e-20	63	91	cytoplasmic membrane-bounded vesicle	cellular_component	Acyan02G0206300, Acyan02G0252700, Acyan02G0252800, Acyan02G0253100, Acyan02G0253200, Acyan02G0262700, Acyan02G0262900, Acyan02G0263200, Acyan03G0031100, Acyan03G0094200, Acyan04G0032100, Acyan06G0128100, Acyan06G0136100, Acyan06G0136200, Acyan06G0136500, Acyan07G0021900, Acyan07G0046400, Acyan07G0098800, Acyan09G0159000, Acyan09G0168700, Acyan09G0169900, Acyan09G0170100, Acyan09G0170200, Acyan10G…
GO:0020037	1.41e-22	9.76e-20	215	571	heme binding	molecular_function	Acyan01G0041600, Acyan01G0041800, Acyan01G0041900, Acyan01G0042100, Acyan01G0042200, Acyan01G0125800, Acyan01G0194000, Acyan01G0194700, Acyan01G0194800, Acyan01G0195300, Acyan01G0216700, Acyan01G0227000, Acyan01G0227200, Acyan01G0279000, Acyan01G0336600, Acyan01G0337200, Acyan01G0337300, Acyan01G0337700, Acyan02G0014900, Acyan02G0015000, Acyan02G0015100, Acyan02G0015200, Acyan02G0020000, Acyan02G…
GO:0005506	3.11e-22	1.99e-19	218	590	iron ion binding	molecular_function	Acyan01G0125800, Acyan01G0214000, Acyan01G0216700, Acyan01G0227000, Acyan01G0227200, Acyan01G0229100, Acyan01G0336600, Acyan01G0337200, Acyan01G0337300, Acyan01G0337700, Acyan02G0020000, Acyan02G0020400, Acyan02G0109400, Acyan02G0109500, Acyan02G0147100, Acyan02G0147400, Acyan02G0148000, Acyan02G0197700, Acyan02G0224000, Acyan02G0225400, Acyan02G0225500, Acyan02G0255600, Acyan02G0255800, Acyan02G…
GO:0098542	4.92e-22	2.95e-19	73	119	defense response to other organism	biological_process	Acyan02G0109400, Acyan02G0109500, Acyan02G0279200, Acyan02G0279500, Acyan02G0293000, Acyan03G0192900, Acyan06G0012900, Acyan06G0013000, Acyan06G0013100, Acyan06G0013300, Acyan06G0013400, Acyan06G0013500, Acyan06G0013700, Acyan06G0013900, Acyan06G0014000, Acyan06G0032100, Acyan06G0032300, Acyan06G0032400, Acyan07G0095500, Acyan07G0096400, Acyan07G0096500, Acyan07G0096600, Acyan07G0096700, Acyan08G…
GO:0044550	3.26e-21	1.83e-18	93	174	secondary metabolite biosynthetic process	biological_process	Acyan01G0216700, Acyan02G0109400, Acyan02G0109500, Acyan02G0255600, Acyan02G0255800, Acyan02G0278500, Acyan02G0278700, Acyan02G0279300, Acyan02G0279600, Acyan02G0279700, Acyan02G0293000, Acyan03G0192900, Acyan03G0193300, Acyan04G0032200, Acyan04G0032300, Acyan04G0032400, Acyan04G0032500, Acyan04G0032600, Acyan04G0169400, Acyan06G0012900, Acyan06G0013000, Acyan06G0013100, Acyan06G0013300, Acyan06G…
GO:0046274	4.52e-20	2.39e-17	40	47	lignin catabolic process	biological_process	Acyan01G0281000, Acyan01G0281100, Acyan01G0281300, Acyan01G0281600, Acyan01G0313600, Acyan01G0336200, Acyan01G0336400, Acyan03G0227100, Acyan04G0067600, Acyan06G0046700, Acyan07G0110400, Acyan07G0110500, Acyan07G0125700, Acyan07G0126000, Acyan07G0126100, Acyan07G0126200, Acyan07G0136300, Acyan07G0140300, Acyan09G0015800, Acyan10G0111200, Acyan10G0111300, Acyan10G0140900, Acyan10G0142900, Acyan10G…
GO:0050660	1.27e-19	6.33e-17	96	183	flavin adenine dinucleotide binding	molecular_function	Acyan01G0213900, Acyan01G0214000, Acyan01G0229100, Acyan01G0273100, Acyan01G0273300, Acyan02G0206300, Acyan02G0242500, Acyan02G0252700, Acyan02G0252800, Acyan02G0253100, Acyan02G0253200, Acyan02G0262700, Acyan02G0262900, Acyan02G0263200, Acyan03G0031100, Acyan03G0094200, Acyan03G0176600, Acyan03G0176700, Acyan03G0176800, Acyan03G0177000, Acyan04G0169400, Acyan04G0237500, Acyan04G0275200, Acyan04G…
GO:0052716	1.96e-18	9.13e-16	37	44	hydroquinone:oxygen oxidoreductase activity	molecular_function	Acyan01G0281000, Acyan01G0281100, Acyan01G0281300, Acyan01G0281600, Acyan01G0313600, Acyan01G0336200, Acyan01G0336400, Acyan03G0227100, Acyan04G0067600, Acyan06G0046700, Acyan07G0125700, Acyan07G0126000, Acyan07G0126100, Acyan07G0126200, Acyan07G0136300, Acyan07G0140300, Acyan09G0015800, Acyan10G0111200, Acyan10G0111300, Acyan10G0140900, Acyan10G0142900, Acyan10G0143100, Acyan10G0143400, Acyan10G…
GO:0016709	2.03e-18	9.13e-16	102	214	oxidoreductase activity, acting on paired donors, with incorporation or reduction of molecular oxygen, NAD(P)H as one donor, and incorporation of one atom of oxygen	molecular_function	Acyan01G0216700, Acyan02G0109400, Acyan02G0109500, Acyan02G0224000, Acyan02G0225400, Acyan02G0225500, Acyan02G0255600, Acyan02G0255800, Acyan02G0278500, Acyan02G0278700, Acyan02G0279200, Acyan02G0279500, Acyan02G0279600, Acyan02G0279700, Acyan02G0293000, Acyan03G0192900, Acyan03G0193300, Acyan04G0032200, Acyan04G0032300, Acyan04G0032400, Acyan04G0032500, Acyan04G0032600, Acyan06G0012900, Acyan06G…
GO:0009809	1.23e-17	5.26e-15	77	154	lignin biosynthetic process	biological_process	Acyan01G0281000, Acyan01G0281100, Acyan01G0281300, Acyan01G0281600, Acyan01G0284100, Acyan01G0284200, Acyan01G0313600, Acyan02G0053300, Acyan02G0224000, Acyan02G0225400, Acyan02G0225500, Acyan02G0278500, Acyan03G0036600, Acyan03G0036800, Acyan03G0036900, Acyan04G0067600, Acyan04G0074600, Acyan04G0075200, Acyan04G0075600, Acyan04G0075900, Acyan04G0194400, Acyan04G0194500, Acyan04G0194600, Acyan05G…
GO:1900994	1.42e-17	5.8e-15	43	59	(-)-secologanin biosynthetic process	biological_process	Acyan01G0304700, Acyan01G0304900, Acyan01G0305100, Acyan01G0305200, Acyan01G0308100, Acyan01G0308400, Acyan01G0308500, Acyan01G0308600, Acyan01G0308800, Acyan01G0308900, Acyan01G0311200, Acyan03G0082300, Acyan03G0083200, Acyan06G0101500, Acyan06G0101600, Acyan06G0101900, Acyan06G0102100, Acyan06G0102400, Acyan06G0102600, Acyan06G0102800, Acyan07G0135100, Acyan07G0135200, Acyan07G0135300, Acyan08G…
GO:0045735	4.51e-17	1.76e-14	62	124	nutrient reservoir activity	molecular_function	Acyan01G0056000, Acyan01G0094200, Acyan01G0094300, Acyan01G0094400, Acyan01G0274600, Acyan01G0274700, Acyan01G0274800, Acyan02G0020700, Acyan02G0020900, Acyan02G0021800, Acyan02G0022000, Acyan02G0022300, Acyan02G0022600, Acyan02G0024700, Acyan02G0024800, Acyan02G0026200, Acyan02G0026300, Acyan02G0026400, Acyan02G0033000, Acyan02G0033600, Acyan02G0034600, Acyan02G0035400, Acyan02G0035600, Acyan03G…
GO:0016705	1.89e-16	7.06e-14	159	414	oxidoreductase activity, acting on paired donors, with incorporation or reduction of molecular oxygen	molecular_function	Acyan01G0125800, Acyan01G0216700, Acyan01G0227000, Acyan01G0227200, Acyan01G0336600, Acyan01G0337200, Acyan01G0337300, Acyan01G0337700, Acyan02G0020000, Acyan02G0020400, Acyan02G0109400, Acyan02G0109500, Acyan02G0147100, Acyan02G0147400, Acyan02G0148000, Acyan02G0224000, Acyan02G0225400, Acyan02G0225500, Acyan02G0255600, Acyan02G0255800, Acyan02G0255900, Acyan02G0278500, Acyan02G0278700, Acyan02G…
GO:0048046	7.89e-16	2.84e-13	249	799	apoplast	cellular_component	Acyan01G0028600, Acyan01G0028700, Acyan01G0028800, Acyan01G0093500, Acyan01G0108500, Acyan01G0108900, Acyan01G0225700, Acyan01G0281000, Acyan01G0281100, Acyan01G0281300, Acyan01G0281600, Acyan01G0284100, Acyan01G0284200, Acyan01G0288700, Acyan01G0313600, Acyan01G0336200, Acyan01G0336400, Acyan02G0041800, Acyan02G0042000, Acyan02G0056000, Acyan02G0206300, Acyan02G0240600, Acyan02G0240700, Acyan02G…
GO:0010025	8.88e-16	3.07e-13	51	79	wax biosynthetic process	biological_process	Acyan01G0034800, Acyan01G0076200, Acyan01G0076300, Acyan01G0076400, Acyan01G0076500, Acyan01G0076600, Acyan01G0076700, Acyan01G0208100, Acyan01G0208200, Acyan01G0247500, Acyan01G0247800, Acyan01G0248000, Acyan01G0248100, Acyan01G0248200, Acyan01G0248400, Acyan01G0248500, Acyan02G0235100, Acyan02G0235200, Acyan02G0235400, Acyan02G0264600, Acyan02G0264700, Acyan02G0265000, Acyan02G0265100, Acyan02G…
GO:0004497	1.41e-15	4.7e-13	162	433	monooxygenase activity	molecular_function	Acyan01G0125800, Acyan01G0216700, Acyan01G0227000, Acyan01G0227200, Acyan01G0336600, Acyan01G0337200, Acyan01G0337300, Acyan01G0337700, Acyan02G0020000, Acyan02G0020400, Acyan02G0109400, Acyan02G0109500, Acyan02G0147100, Acyan02G0147400, Acyan02G0148000, Acyan02G0224000, Acyan02G0225400, Acyan02G0225500, Acyan02G0255600, Acyan02G0255800, Acyan02G0255900, Acyan02G0278500, Acyan02G0278700, Acyan02G…
GO:0042343	5.6e-15	1.8e-12	43	67	indole glucosinolate metabolic process	biological_process	Acyan02G0109400, Acyan02G0109500, Acyan06G0012900, Acyan06G0013000, Acyan06G0013100, Acyan06G0013300, Acyan06G0013400, Acyan06G0013500, Acyan06G0013700, Acyan06G0013900, Acyan06G0014000, Acyan06G0032100, Acyan06G0032300, Acyan06G0032400, Acyan07G0096600, Acyan08G0011800, Acyan08G0012400, Acyan08G0012700, Acyan09G0070500, Acyan10G0052000, Acyan10G0052200, Acyan10G0052400, Acyan10G0052500, Acyan10G…
GO:0030145	6.31e-15	1.96e-12	62	132	manganese ion binding	molecular_function	Acyan02G0011300, Acyan02G0020700, Acyan02G0020900, Acyan02G0021800, Acyan02G0022000, Acyan02G0022300, Acyan02G0022600, Acyan02G0024700, Acyan02G0024800, Acyan02G0026200, Acyan02G0026300, Acyan02G0026400, Acyan02G0033000, Acyan02G0033600, Acyan02G0034600, Acyan02G0035400, Acyan02G0035600, Acyan03G0032100, Acyan03G0032800, Acyan03G0071800, Acyan03G0111500, Acyan03G0112100, Acyan03G0112200, Acyan03G…
GO:0004650	5.82e-12	1.74e-09	43	76	polygalacturonase activity	molecular_function	Acyan01G0045900, Acyan01G0046500, Acyan01G0046700, Acyan01G0046900, Acyan01G0047400, Acyan01G0047800, Acyan01G0048000, Acyan01G0177000, Acyan01G0177100, Acyan01G0177400, Acyan02G0045200, Acyan02G0305800, Acyan02G0305900, Acyan02G0306000, Acyan02G0306100, Acyan02G0306200, Acyan02G0342200, Acyan04G0053000, Acyan04G0053100, Acyan04G0102200, Acyan04G0102300, Acyan04G0102400, Acyan04G0102500, Acyan04G…
GO:0047911	2.26e-11	6.54e-09	32	51	galacturan 1,4-alpha-galacturonidase activity	molecular_function	Acyan01G0045900, Acyan01G0046500, Acyan01G0046700, Acyan01G0046900, Acyan01G0047400, Acyan01G0047800, Acyan01G0048000, Acyan01G0177000, Acyan01G0177400, Acyan02G0045200, Acyan02G0342200, Acyan04G0102200, Acyan04G0102300, Acyan04G0102400, Acyan04G0102500, Acyan04G0264900, Acyan04G0265100, Acyan04G0265300, Acyan04G0265500, Acyan07G0035200, Acyan09G0216500, Acyan09G0216800, Acyan09G0217100, Acyan09G…
GO:0019373	1.56e-10	4.38e-08	20	26	epoxygenase P450 pathway	biological_process	Acyan01G0029200, Acyan01G0029300, Acyan01G0029400, Acyan01G0029500, Acyan01G0029600, Acyan01G0029700, Acyan04G0104000, Acyan04G0104200, Acyan04G0104300, Acyan04G0104400, Acyan04G0104500, Acyan04G0104600, Acyan04G0104700, Acyan04G0219500, Acyan04G0219700, Acyan04G0219800, Acyan09G0184600, Acyan09G0184700, Acyan09G0184800, Acyan10G0051500
GO:0008066	2.14e-10	5.82e-08	30	42	glutamate receptor activity	molecular_function	Acyan02G0267800, Acyan03G0299200, Acyan04G0280200, Acyan05G0027400, Acyan05G0061600, Acyan05G0172000, Acyan05G0172100, Acyan05G0172300, Acyan05G0172400, Acyan05G0172500, Acyan05G0172600, Acyan05G0172700, Acyan05G0172900, Acyan05G0173000, Acyan05G0173100, Acyan06G0001800, Acyan06G0005900, Acyan09G0134100, Acyan09G0134300, Acyan09G0203600, Acyan09G0203700, Acyan09G0238100, Acyan09G0238200, Acyan09G…
GO:0003968	2.52e-10	6.67e-08	20	23	RNA-directed RNA polymerase activity	molecular_function	Acyan02G0264600, Acyan02G0264700, Acyan02G0265000, Acyan02G0265100, Acyan02G0265600, Acyan02G0265700, Acyan02G0265800, Acyan02G0265900, Acyan02G0346200, Acyan02G0346400, Acyan02G0346500, Acyan02G0346600, Acyan05G0081200, Acyan05G0081400, Acyan05G0154500, Acyan06G0131000, Acyan08G0144300, Acyan08G0144400, Acyan11G0015600, Acyan11G0117700
GO:0006952	3.57e-10	9.1e-08	245	863	defense response	biological_process	Acyan01G0014300, Acyan01G0085400, Acyan01G0086400, Acyan01G0086500, Acyan01G0133000, Acyan01G0137300, Acyan01G0137600, Acyan01G0137700, Acyan01G0137900, Acyan01G0167300, Acyan01G0206400, Acyan01G0273000, Acyan01G0327000, Acyan01G0327100, Acyan01G0327200, Acyan02G0016300, Acyan02G0028800, Acyan02G0033300, Acyan02G0056000, Acyan02G0107500, Acyan02G0108000, Acyan02G0111800, Acyan02G0112200, Acyan02G…
GO:0008559	3.65e-10	9.1e-08	37	60	xenobiotic-transporting ATPase activity	molecular_function	Acyan01G0032800, Acyan01G0267300, Acyan02G0051000, Acyan02G0051300, Acyan02G0051400, Acyan02G0051800, Acyan02G0052000, Acyan02G0314800, Acyan02G0314900, Acyan02G0315100, Acyan03G0274300, Acyan03G0274400, Acyan03G0277300, Acyan03G0277500, Acyan03G0277600, Acyan03G0277900, Acyan03G0278100, Acyan03G0278200, Acyan04G0001700, Acyan04G0001900, Acyan04G0002100, Acyan04G0108600, Acyan04G0108700, Acyan04G…
GO:0060148	5.18e-10	1.26e-07	15	15	positive regulation of posttranscriptional gene silencing	biological_process	Acyan02G0264600, Acyan02G0264700, Acyan02G0265000, Acyan02G0265100, Acyan02G0265600, Acyan02G0265700, Acyan02G0265800, Acyan02G0265900, Acyan02G0346200, Acyan02G0346400, Acyan02G0346500, Acyan02G0346600, Acyan08G0144300, Acyan08G0144400, Acyan11G0015600
GO:0004867	5.38e-10	1.27e-07	14	22	serine-type endopeptidase inhibitor activity	molecular_function	Acyan01G0083300, Acyan01G0083400, Acyan01G0083600, Acyan01G0083700, Acyan01G0083800, Acyan01G0084000, Acyan01G0084100, Acyan01G0084200, Acyan01G0084400, Acyan04G0145200, Acyan07G0127700, Acyan07G0127900, Acyan10G0054900, Acyan10G0055000
GO:0047893	6.5e-10	1.5e-07	39	73	flavonol 3-O-glucosyltransferase activity	molecular_function	Acyan01G0136000, Acyan01G0136300, Acyan01G0136400, Acyan01G0304700, Acyan01G0309300, Acyan01G0323500, Acyan01G0323600, Acyan01G0323700, Acyan01G0323800, Acyan01G0323900, Acyan01G0324100, Acyan01G0324300, Acyan01G0324400, Acyan01G0324500, Acyan01G0324600, Acyan03G0051300, Acyan03G0141000, Acyan04G0197300, Acyan04G0197400, Acyan04G0197900, Acyan04G0198000, Acyan04G0198300, Acyan04G0198500, Acyan04G…
GO:0009611	1.14e-09	2.55e-07	143	458	response to wounding	biological_process	Acyan01G0032800, Acyan01G0083300, Acyan01G0083400, Acyan01G0083600, Acyan01G0083700, Acyan01G0083800, Acyan01G0084000, Acyan01G0084100, Acyan01G0084200, Acyan01G0084400, Acyan01G0101200, Acyan01G0101300, Acyan01G0101400, Acyan01G0208200, Acyan01G0247500, Acyan01G0247800, Acyan01G0248000, Acyan01G0248100, Acyan01G0248200, Acyan01G0248400, Acyan01G0248500, Acyan01G0330200, Acyan01G0330400, Acyan02G…
GO:0005262	1.36e-09	2.97e-07	36	59	calcium channel activity	molecular_function	Acyan02G0267800, Acyan03G0108100, Acyan03G0222400, Acyan03G0222600, Acyan03G0299200, Acyan04G0280200, Acyan05G0027400, Acyan05G0061600, Acyan05G0172000, Acyan05G0172100, Acyan05G0172300, Acyan05G0172400, Acyan05G0172500, Acyan05G0172600, Acyan05G0172700, Acyan05G0172900, Acyan05G0173000, Acyan05G0173100, Acyan06G0001800, Acyan06G0005900, Acyan06G0037100, Acyan07G0015900, Acyan09G0134100, Acyan09G…
GO:0015238	1.75e-09	3.69e-07	41	77	drug transmembrane transporter activity	molecular_function	Acyan01G0258900, Acyan02G0199000, Acyan02G0199100, Acyan03G0139100, Acyan03G0147000, Acyan03G0147100, Acyan03G0147300, Acyan03G0147400, Acyan03G0193500, Acyan03G0193600, Acyan03G0194000, Acyan03G0194100, Acyan03G0194300, Acyan03G0208800, Acyan08G0052900, Acyan08G0053000, Acyan08G0053100, Acyan08G0053400, Acyan08G0053500, Acyan08G0165900, Acyan08G0166200, Acyan08G0166300, Acyan08G0166400, Acyan08G…
GO:0031225	1.76e-09	3.69e-07	84	230	anchored component of membrane	cellular_component	Acyan01G0045900, Acyan01G0046500, Acyan01G0046700, Acyan01G0046900, Acyan01G0047800, Acyan01G0048000, Acyan02G0171700, Acyan02G0206300, Acyan02G0252700, Acyan02G0252800, Acyan02G0253100, Acyan02G0253200, Acyan02G0262700, Acyan02G0262900, Acyan02G0263200, Acyan03G0031100, Acyan03G0094200, Acyan03G0128900, Acyan03G0252100, Acyan03G0252200, Acyan03G0252600, Acyan03G0252700, Acyan03G0296400, Acyan03G…
GO:0009699	2.38e-09	4.86e-07	29	51	phenylpropanoid biosynthetic process	biological_process	Acyan02G0197700, Acyan02G0224000, Acyan02G0225400, Acyan02G0225500, Acyan02G0326400, Acyan02G0326500, Acyan02G0326600, Acyan02G0326700, Acyan02G0326800, Acyan04G0194400, Acyan04G0194500, Acyan04G0194600, Acyan04G0214200, Acyan04G0214300, Acyan04G0214400, Acyan04G0214500, Acyan04G0214600, Acyan04G0214700, Acyan04G0231100, Acyan04G0231200, Acyan08G0012000, Acyan10G0003900, Acyan10G0004000, Acyan10G…
GO:0008217	3.1e-09	5.47e-07	16	20	regulation of blood pressure	biological_process	Acyan01G0029200, Acyan01G0029300, Acyan01G0029400, Acyan01G0029500, Acyan01G0029600, Acyan01G0029700, Acyan04G0104000, Acyan04G0104200, Acyan04G0104300, Acyan04G0104400, Acyan04G0104500, Acyan04G0104600, Acyan04G0104700, Acyan09G0184600, Acyan09G0184700, Acyan09G0184800
GO:0019369	3.1e-09	5.47e-07	16	20	arachidonic acid metabolic process	biological_process	Acyan01G0029200, Acyan01G0029300, Acyan01G0029400, Acyan01G0029500, Acyan01G0029600, Acyan01G0029700, Acyan04G0104000, Acyan04G0104200, Acyan04G0104300, Acyan04G0104400, Acyan04G0104500, Acyan04G0104600, Acyan04G0104700, Acyan09G0184600, Acyan09G0184700, Acyan09G0184800
GO:0033885	3.1e-09	5.47e-07	16	20	10-hydroxy-9-(phosphonooxy)octadecanoate phosphatase activity	molecular_function	Acyan01G0029200, Acyan01G0029300, Acyan01G0029400, Acyan01G0029500, Acyan01G0029600, Acyan01G0029700, Acyan04G0104000, Acyan04G0104200, Acyan04G0104300, Acyan04G0104400, Acyan04G0104500, Acyan04G0104600, Acyan04G0104700, Acyan09G0184600, Acyan09G0184700, Acyan09G0184800
GO:0042577	3.1e-09	5.47e-07	16	20	lipid phosphatase activity	molecular_function	Acyan01G0029200, Acyan01G0029300, Acyan01G0029400, Acyan01G0029500, Acyan01G0029600, Acyan01G0029700, Acyan04G0104000, Acyan04G0104200, Acyan04G0104300, Acyan04G0104400, Acyan04G0104500, Acyan04G0104600, Acyan04G0104700, Acyan09G0184600, Acyan09G0184700, Acyan09G0184800
GO:0046272	3.1e-09	5.47e-07	16	20	stilbene catabolic process	biological_process	Acyan01G0029200, Acyan01G0029300, Acyan01G0029400, Acyan01G0029500, Acyan01G0029600, Acyan01G0029700, Acyan04G0104000, Acyan04G0104200, Acyan04G0104300, Acyan04G0104400, Acyan04G0104500, Acyan04G0104600, Acyan04G0104700, Acyan09G0184600, Acyan09G0184700, Acyan09G0184800
GO:0046839	3.1e-09	5.47e-07	16	20	phospholipid dephosphorylation	biological_process	Acyan01G0029200, Acyan01G0029300, Acyan01G0029400, Acyan01G0029500, Acyan01G0029600, Acyan01G0029700, Acyan04G0104000, Acyan04G0104200, Acyan04G0104300, Acyan04G0104400, Acyan04G0104500, Acyan04G0104600, Acyan04G0104700, Acyan09G0184600, Acyan09G0184700, Acyan09G0184800
GO:0090181	3.1e-09	5.47e-07	16	20	regulation of cholesterol metabolic process	biological_process	Acyan01G0029200, Acyan01G0029300, Acyan01G0029400, Acyan01G0029500, Acyan01G0029600, Acyan01G0029700, Acyan04G0104000, Acyan04G0104200, Acyan04G0104300, Acyan04G0104400, Acyan04G0104500, Acyan04G0104600, Acyan04G0104700, Acyan09G0184600, Acyan09G0184700, Acyan09G0184800
GO:0006805	3.69e-09	6.38e-07	25	40	xenobiotic metabolic process	biological_process	Acyan01G0029200, Acyan01G0029300, Acyan01G0029400, Acyan01G0029500, Acyan01G0029600, Acyan01G0029700, Acyan04G0015700, Acyan04G0061800, Acyan04G0061900, Acyan04G0062000, Acyan04G0062100, Acyan04G0104000, Acyan04G0104200, Acyan04G0104300, Acyan04G0104400, Acyan04G0104500, Acyan04G0104600, Acyan04G0104700, Acyan06G0038300, Acyan09G0184600, Acyan09G0184700, Acyan09G0184800, Acyan11G0050900, Acyan11G…
GO:0016102	4.75e-09	8.05e-07	23	33	diterpenoid biosynthetic process	biological_process	Acyan01G0216700, Acyan02G0278500, Acyan02G0278700, Acyan02G0278800, Acyan02G0279000, Acyan02G0279300, Acyan02G0279400, Acyan02G0279600, Acyan02G0279700, Acyan03G0193300, Acyan04G0032200, Acyan04G0032300, Acyan04G0032400, Acyan04G0032500, Acyan04G0032600, Acyan07G0096700, Acyan08G0048300, Acyan11G0091900, Acyan11G0092000, Acyan11G0098600, AcyanUnG0028600, AcyanUnG0028700, AcyanUnG0029100
GO:0033807	4.92e-09	8.19e-07	17	20	icosanoyl-CoA synthase activity	molecular_function	Acyan01G0034800, Acyan01G0076200, Acyan01G0076300, Acyan01G0076400, Acyan01G0076500, Acyan01G0076600, Acyan01G0076700, Acyan04G0072000, Acyan04G0229000, Acyan04G0229100, Acyan04G0229200, Acyan05G0051500, Acyan05G0067400, Acyan05G0113500, Acyan08G0121500, Acyan10G0042100, Acyan12G0125200
GO:0005507	5.22e-09	8.53e-07	86	244	copper ion binding	molecular_function	Acyan01G0050700, Acyan01G0053700, Acyan01G0061900, Acyan01G0062000, Acyan01G0062100, Acyan01G0064700, Acyan01G0065300, Acyan01G0111500, Acyan01G0126900, Acyan01G0127100, Acyan01G0133600, Acyan01G0204900, Acyan01G0205000, Acyan01G0281000, Acyan01G0281100, Acyan01G0281300, Acyan01G0281600, Acyan01G0313600, Acyan01G0336200, Acyan01G0336400, Acyan02G0041300, Acyan02G0187700, Acyan02G0341200, Acyan02G…
GO:0071230	5.6e-09	8.99e-07	30	46	cellular response to amino acid stimulus	biological_process	Acyan02G0267800, Acyan03G0299200, Acyan04G0280200, Acyan05G0027400, Acyan05G0061600, Acyan05G0172000, Acyan05G0172100, Acyan05G0172300, Acyan05G0172400, Acyan05G0172500, Acyan05G0172600, Acyan05G0172700, Acyan05G0172900, Acyan05G0173000, Acyan05G0173100, Acyan06G0001800, Acyan06G0005900, Acyan09G0134100, Acyan09G0134300, Acyan09G0203600, Acyan09G0203700, Acyan09G0238100, Acyan09G0238200, Acyan09G…
GO:0043693	7.7e-09	1.21e-06	13	13	monoterpene biosynthetic process	biological_process	Acyan03G0034600, Acyan03G0291200, Acyan12G0124500, Acyan13G0051600, Acyan13G0051700, Acyan13G0051800, Acyan13G0052100, Acyan13G0052200, Acyan13G0052300, Acyan13G0052400, Acyan13G0073500, Acyan13G0123000, Acyan13G0123100
GO:0030599	8.89e-09	1.38e-06	48	117	pectinesterase activity	molecular_function	Acyan01G0001700, Acyan01G0003800, Acyan01G0004000, Acyan01G0014500, Acyan01G0014600, Acyan01G0028600, Acyan01G0028700, Acyan01G0028800, Acyan01G0225700, Acyan02G0002900, Acyan02G0243300, Acyan02G0243400, Acyan02G0243500, Acyan02G0243700, Acyan02G0243800, Acyan02G0243900, Acyan02G0244100, Acyan02G0249400, Acyan02G0252900, Acyan02G0253000, Acyan02G0275100, Acyan02G0275200, Acyan02G0275300, Acyan02G…
GO:0009636	9.48e-09	1.44e-06	64	172	response to toxic substance	biological_process	Acyan01G0029200, Acyan01G0029300, Acyan01G0029400, Acyan01G0029500, Acyan01G0029600, Acyan01G0029700, Acyan01G0258900, Acyan01G0306600, Acyan01G0306700, Acyan01G0306900, Acyan01G0307000, Acyan01G0307300, Acyan01G0307400, Acyan01G0332800, Acyan01G0333700, Acyan01G0334400, Acyan01G0334700, Acyan03G0128400, Acyan03G0193500, Acyan03G0193600, Acyan03G0194000, Acyan03G0194100, Acyan03G0194300, Acyan03G…
GO:0030001	9.85e-09	1.48e-06	39	104	metal ion transport	biological_process	Acyan01G0204900, Acyan01G0276200, Acyan01G0276300, Acyan01G0276400, Acyan01G0276600, Acyan01G0277200, Acyan01G0315700, Acyan02G0014300, Acyan02G0014400, Acyan02G0015400, Acyan02G0078400, Acyan02G0078500, Acyan02G0078800, Acyan02G0173400, Acyan02G0295100, Acyan02G0306800, Acyan02G0306900, Acyan02G0307000, Acyan03G0249100, Acyan03G0249400, Acyan03G0249500, Acyan03G0249600, Acyan03G0273700, Acyan03G…
GO:0017144	1.34e-08	1.98e-06	16	21	drug metabolic process	biological_process	Acyan01G0029200, Acyan01G0029300, Acyan01G0029400, Acyan01G0029500, Acyan01G0029600, Acyan01G0029700, Acyan04G0104000, Acyan04G0104200, Acyan04G0104300, Acyan04G0104400, Acyan04G0104500, Acyan04G0104600, Acyan04G0104700, Acyan09G0184600, Acyan09G0184700, Acyan09G0184800
GO:0004301	1.38e-08	2e-06	16	21	epoxide hydrolase activity	molecular_function	Acyan01G0029200, Acyan01G0029300, Acyan01G0029400, Acyan01G0029500, Acyan01G0029600, Acyan01G0029700, Acyan04G0104000, Acyan04G0104200, Acyan04G0104300, Acyan04G0104400, Acyan04G0104500, Acyan04G0104600, Acyan04G0104700, Acyan09G0184600, Acyan09G0184700, Acyan09G0184800
GO:0010231	1.52e-08	2.17e-06	24	38	maintenance of seed dormancy	biological_process	Acyan03G0139100, Acyan03G0147000, Acyan03G0147100, Acyan03G0147400, Acyan03G0210600, Acyan03G0211100, Acyan03G0211700, Acyan03G0212100, Acyan03G0212500, Acyan08G0052900, Acyan08G0053000, Acyan08G0053100, Acyan08G0053400, Acyan08G0053500, Acyan09G0165100, Acyan09G0165200, Acyan09G0165300, Acyan09G0184500, Acyan09G0204000, Acyan10G0050200, Acyan10G0050300, Acyan13G0031800, Acyan13G0032000, Acyan13G…
GO:0042937	1.58e-08	2.18e-06	15	17	tripeptide transporter activity	molecular_function	Acyan01G0101200, Acyan01G0101300, Acyan01G0101400, Acyan01G0313400, Acyan02G0226200, Acyan02G0226300, Acyan02G0226400, Acyan04G0155200, Acyan07G0140100, Acyan07G0140200, Acyan08G0119400, Acyan08G0119500, Acyan08G0134600, Acyan08G0151600, Acyan12G0162700
GO:0042939	1.58e-08	2.18e-06	15	17	tripeptide transport	biological_process	Acyan01G0101200, Acyan01G0101300, Acyan01G0101400, Acyan01G0313400, Acyan02G0226200, Acyan02G0226300, Acyan02G0226400, Acyan04G0155200, Acyan07G0140100, Acyan07G0140200, Acyan08G0119400, Acyan08G0119500, Acyan08G0134600, Acyan08G0151600, Acyan12G0162700
GO:0004970	1.76e-08	2.4e-06	32	55	ionotropic glutamate receptor activity	molecular_function	Acyan02G0267800, Acyan03G0299200, Acyan04G0280200, Acyan05G0027300, Acyan05G0027400, Acyan05G0061600, Acyan05G0172000, Acyan05G0172100, Acyan05G0172300, Acyan05G0172400, Acyan05G0172500, Acyan05G0172600, Acyan05G0172700, Acyan05G0172900, Acyan05G0173000, Acyan05G0173100, Acyan06G0001800, Acyan06G0005900, Acyan09G0134100, Acyan09G0134300, Acyan09G0203600, Acyan09G0203700, Acyan09G0238100, Acyan09G…
GO:0003333	2.19e-08	2.93e-06	30	54	amino acid transmembrane transport	biological_process	Acyan03G0315100, Acyan03G0315200, Acyan03G0315400, Acyan03G0315500, Acyan03G0315600, Acyan03G0315900, Acyan03G0316000, Acyan04G0174200, Acyan04G0251700, Acyan04G0271600, Acyan04G0271800, Acyan04G0271900, Acyan05G0134700, Acyan05G0134900, Acyan05G0135200, Acyan06G0113700, Acyan06G0114300, Acyan08G0040700, Acyan08G0116800, Acyan08G0116900, Acyan08G0170000, Acyan09G0141400, Acyan09G0141800, Acyan10G…
GO:0005773	2.22e-08	2.93e-06	236	882	vacuole	cellular_component	Acyan01G0032800, Acyan01G0042800, Acyan01G0093500, Acyan01G0096400, Acyan01G0097800, Acyan01G0194000, Acyan01G0205000, Acyan01G0206400, Acyan01G0232400, Acyan01G0241000, Acyan01G0313400, Acyan02G0005700, Acyan02G0005900, Acyan02G0006200, Acyan02G0006900, Acyan02G0014900, Acyan02G0015000, Acyan02G0015100, Acyan02G0015200, Acyan02G0051000, Acyan02G0051800, Acyan02G0154600, Acyan02G0173100, Acyan02G…
GO:0051762	2.26e-08	2.94e-06	17	21	sesquiterpene biosynthetic process	biological_process	Acyan03G0291200, Acyan08G0149400, Acyan13G0052100, Acyan13G0052200, Acyan13G0052300, Acyan13G0052400, Acyan13G0052900, Acyan13G0053000, Acyan13G0073500, Acyan13G0073600, Acyan13G0074400, Acyan13G0076400, Acyan13G0121800, Acyan13G0122100, Acyan13G0122400, Acyan13G0123000, Acyan13G0123100
GO:0015643	3.69e-08	4.74e-06	16	22	toxic substance binding	molecular_function	Acyan01G0029200, Acyan01G0029300, Acyan01G0029400, Acyan01G0029500, Acyan01G0029600, Acyan01G0029700, Acyan04G0104000, Acyan04G0104200, Acyan04G0104300, Acyan04G0104400, Acyan04G0104500, Acyan04G0104600, Acyan04G0104700, Acyan09G0184600, Acyan09G0184700, Acyan09G0184800
GO:0045330	3.89e-08	4.93e-06	39	84	aspartyl esterase activity	molecular_function	Acyan01G0028600, Acyan01G0028700, Acyan01G0028800, Acyan01G0225700, Acyan02G0002900, Acyan02G0243300, Acyan02G0243400, Acyan02G0243500, Acyan02G0243700, Acyan02G0243800, Acyan02G0243900, Acyan02G0244100, Acyan02G0249400, Acyan02G0252900, Acyan02G0253000, Acyan02G0275100, Acyan02G0275200, Acyan02G0275300, Acyan02G0341300, Acyan03G0008800, Acyan03G0008900, Acyan03G0009600, Acyan04G0025600, Acyan04G…
GO:0045909	4.81e-08	6.01e-06	16	22	positive regulation of vasodilation	biological_process	Acyan01G0029200, Acyan01G0029300, Acyan01G0029400, Acyan01G0029500, Acyan01G0029600, Acyan01G0029700, Acyan04G0104000, Acyan04G0104200, Acyan04G0104300, Acyan04G0104400, Acyan04G0104500, Acyan04G0104600, Acyan04G0104700, Acyan09G0184600, Acyan09G0184700, Acyan09G0184800
GO:0050551	5.15e-08	6.31e-06	14	16	myrcene synthase activity	molecular_function	Acyan08G0149400, Acyan13G0052100, Acyan13G0052200, Acyan13G0052300, Acyan13G0052400, Acyan13G0052900, Acyan13G0073400, Acyan13G0073600, Acyan13G0074400, Acyan13G0076400, Acyan13G0121800, Acyan13G0122100, Acyan13G0122400, Acyan13G0123100
GO:0015399	5.19e-08	6.31e-06	11	11	primary active transmembrane transporter activity	molecular_function	Acyan03G0315200, Acyan03G0315400, Acyan03G0315900, Acyan03G0316000, Acyan04G0251700, Acyan05G0134700, Acyan05G0134900, Acyan05G0135200, Acyan06G0113700, Acyan06G0114300, Acyan10G0126100
GO:0042632	5.32e-08	6.38e-06	16	22	cholesterol homeostasis	biological_process	Acyan01G0029200, Acyan01G0029300, Acyan01G0029400, Acyan01G0029500, Acyan01G0029600, Acyan01G0029700, Acyan04G0104000, Acyan04G0104200, Acyan04G0104300, Acyan04G0104400, Acyan04G0104500, Acyan04G0104600, Acyan04G0104700, Acyan09G0184600, Acyan09G0184700, Acyan09G0184800
GO:0015800	6.25e-08	7.39e-06	15	19	acidic amino acid transport	biological_process	Acyan03G0315100, Acyan03G0315200, Acyan03G0315400, Acyan03G0315500, Acyan03G0315600, Acyan03G0315900, Acyan03G0316000, Acyan04G0251700, Acyan05G0134700, Acyan05G0134900, Acyan05G0135200, Acyan06G0113700, Acyan06G0114300, Acyan10G0081600, Acyan10G0126100
GO:0010334	7.82e-08	9.13e-06	18	24	sesquiterpene synthase activity	molecular_function	Acyan03G0291200, Acyan08G0149400, Acyan13G0052100, Acyan13G0052200, Acyan13G0052300, Acyan13G0052400, Acyan13G0052900, Acyan13G0053000, Acyan13G0073400, Acyan13G0073500, Acyan13G0073600, Acyan13G0074400, Acyan13G0076400, Acyan13G0121800, Acyan13G0122100, Acyan13G0122400, Acyan13G0123000, Acyan13G0123100
GO:0016104	8.95e-08	1.02e-05	14	16	triterpenoid biosynthetic process	biological_process	Acyan01G0337800, Acyan02G0139500, Acyan02G0147500, Acyan02G0147800, Acyan02G0157200, Acyan02G0157600, Acyan03G0032600, Acyan03G0033100, Acyan03G0033200, Acyan03G0034200, Acyan05G0048600, Acyan05G0048800, Acyan12G0032000, Acyan12G0058900
GO:0006855	8.99e-08	1.02e-05	31	57	drug transmembrane transport	biological_process	Acyan01G0006500, Acyan01G0006700, Acyan01G0006800, Acyan01G0006900, Acyan01G0007000, Acyan01G0032800, Acyan01G0327000, Acyan01G0327100, Acyan01G0327200, Acyan01G0327400, Acyan02G0051000, Acyan02G0051800, Acyan02G0112200, Acyan04G0085300, Acyan04G0108600, Acyan04G0108700, Acyan05G0068800, Acyan05G0148100, Acyan05G0148500, Acyan05G0148600, Acyan07G0086900, Acyan07G0087000, Acyan07G0091500, Acyan09G…
GO:0019863	9.66e-08	1.09e-05	17	24	IgE binding	molecular_function	Acyan02G0045200, Acyan02G0342200, Acyan04G0102300, Acyan04G0102400, Acyan04G0102500, Acyan07G0035200, Acyan08G0015000, Acyan08G0015100, Acyan08G0049500, Acyan08G0049700, Acyan09G0125500, Acyan09G0126700, Acyan09G0216500, Acyan09G0216800, Acyan09G0217100, Acyan12G0067300, Acyan13G0136900
GO:0008107	1.18e-07	1.3e-05	11	11	galactoside 2-alpha-L-fucosyltransferase activity	molecular_function	Acyan06G0122000, Acyan06G0122200, Acyan08G0087900, Acyan11G0042100, Acyan12G0076800, Acyan12G0076900, Acyan12G0077000, Acyan12G0077100, Acyan12G0077200, Acyan12G0077600, Acyan12G0077700
GO:0050829	1.19e-07	1.3e-05	22	37	defense response to Gram-negative bacterium	biological_process	Acyan01G0225700, Acyan02G0243300, Acyan02G0243400, Acyan02G0243500, Acyan02G0243700, Acyan02G0243800, Acyan02G0243900, Acyan02G0244100, Acyan02G0249400, Acyan02G0252900, Acyan02G0253000, Acyan03G0008900, Acyan04G0025600, Acyan04G0103200, Acyan04G0103600, Acyan05G0110800, Acyan05G0111300, Acyan05G0111400, Acyan08G0155400, Acyan11G0074500, Acyan12G0082600, Acyan12G0174400
GO:0019745	1.51e-07	1.64e-05	23	38	pentacyclic triterpenoid biosynthetic process	biological_process	Acyan01G0337800, Acyan02G0147500, Acyan02G0147800, Acyan02G0157600, Acyan02G0244700, Acyan03G0032600, Acyan03G0033100, Acyan03G0033200, Acyan03G0034200, Acyan03G0197600, Acyan03G0198100, Acyan03G0202300, Acyan03G0207800, Acyan05G0047800, Acyan05G0048600, Acyan05G0048800, Acyan08G0011000, Acyan09G0072900, Acyan09G0079400, Acyan12G0032000, Acyan12G0058900, AcyanUnG0002500, AcyanUnG0002800
GO:0045490	1.54e-07	1.65e-05	49	118	pectin catabolic process	biological_process	Acyan01G0028600, Acyan01G0028700, Acyan01G0028800, Acyan01G0225700, Acyan02G0002900, Acyan02G0045200, Acyan02G0243300, Acyan02G0243400, Acyan02G0243500, Acyan02G0243700, Acyan02G0243800, Acyan02G0243900, Acyan02G0244100, Acyan02G0249400, Acyan02G0252900, Acyan02G0253000, Acyan02G0275100, Acyan02G0275200, Acyan02G0275300, Acyan02G0341300, Acyan02G0342200, Acyan03G0008800, Acyan03G0008900, Acyan03G…
GO:0015804	1.56e-07	1.65e-05	16	22	neutral amino acid transport	biological_process	Acyan03G0315100, Acyan03G0315200, Acyan03G0315400, Acyan03G0315500, Acyan03G0315600, Acyan03G0315900, Acyan03G0316000, Acyan04G0174200, Acyan04G0251700, Acyan05G0134700, Acyan05G0134900, Acyan05G0135200, Acyan06G0113700, Acyan06G0114300, Acyan10G0081600, Acyan10G0126100
GO:0016099	1.6e-07	1.68e-05	17	24	monoterpenoid biosynthetic process	biological_process	Acyan01G0216700, Acyan02G0278500, Acyan04G0032200, Acyan04G0032300, Acyan04G0032400, Acyan04G0032500, Acyan04G0032600, Acyan07G0096400, Acyan11G0091900, Acyan11G0092000, Acyan11G0098000, Acyan13G0121800, Acyan13G0122100, Acyan13G0122400, AcyanUnG0028600, AcyanUnG0028700, AcyanUnG0029100
GO:0010023	2.28e-07	2.35e-05	25	44	proanthocyanidin biosynthetic process	biological_process	Acyan03G0139100, Acyan03G0147000, Acyan03G0147100, Acyan03G0147400, Acyan07G0126800, Acyan08G0052900, Acyan08G0053000, Acyan08G0053100, Acyan08G0053400, Acyan08G0053500, Acyan09G0015800, Acyan09G0165100, Acyan09G0165200, Acyan09G0165300, Acyan09G0204000, Acyan10G0050200, Acyan10G0050300, Acyan10G0143900, Acyan10G0144200, Acyan10G0146200, Acyan13G0031800, Acyan13G0032000, Acyan13G0032100, AcyanUnG…
GO:0006954	2.97e-07	3.03e-05	16	24	inflammatory response	biological_process	Acyan01G0029200, Acyan01G0029300, Acyan01G0029400, Acyan01G0029500, Acyan01G0029600, Acyan01G0029700, Acyan04G0104000, Acyan04G0104200, Acyan04G0104300, Acyan04G0104400, Acyan04G0104500, Acyan04G0104600, Acyan04G0104700, Acyan09G0184600, Acyan09G0184700, Acyan09G0184800
GO:0042936	3.07e-07	3.06e-05	15	19	dipeptide transporter activity	molecular_function	Acyan01G0101200, Acyan01G0101300, Acyan01G0101400, Acyan01G0313400, Acyan02G0226200, Acyan02G0226300, Acyan02G0226400, Acyan04G0155200, Acyan07G0140100, Acyan07G0140200, Acyan08G0119400, Acyan08G0119500, Acyan08G0134600, Acyan08G0151600, Acyan12G0162700
GO:0042938	3.07e-07	3.06e-05	15	19	dipeptide transport	biological_process	Acyan01G0101200, Acyan01G0101300, Acyan01G0101400, Acyan01G0313400, Acyan02G0226200, Acyan02G0226300, Acyan02G0226400, Acyan04G0155200, Acyan07G0140100, Acyan07G0140200, Acyan08G0119400, Acyan08G0119500, Acyan08G0134600, Acyan08G0151600, Acyan12G0162700
GO:0070588	3.11e-07	3.08e-05	34	63	calcium ion transmembrane transport	biological_process	Acyan02G0267800, Acyan03G0108100, Acyan03G0222400, Acyan03G0222600, Acyan03G0299200, Acyan04G0280200, Acyan05G0027400, Acyan05G0061600, Acyan05G0172000, Acyan05G0172100, Acyan05G0172300, Acyan05G0172400, Acyan05G0172500, Acyan05G0172600, Acyan05G0172700, Acyan05G0172900, Acyan05G0173000, Acyan05G0173100, Acyan06G0001800, Acyan06G0005900, Acyan07G0015900, Acyan09G0134100, Acyan09G0134300, Acyan09G…
GO:0033383	3.26e-07	3.18e-05	15	19	geranyl diphosphate metabolic process	biological_process	Acyan03G0291200, Acyan13G0052100, Acyan13G0052200, Acyan13G0052300, Acyan13G0052400, Acyan13G0052900, Acyan13G0073400, Acyan13G0073500, Acyan13G0073600, Acyan13G0074400, Acyan13G0121800, Acyan13G0122100, Acyan13G0122400, Acyan13G0123000, Acyan13G0123100
GO:0006979	3.46e-07	3.35e-05	132	461	response to oxidative stress	biological_process	Acyan01G0041600, Acyan01G0041800, Acyan01G0041900, Acyan01G0042100, Acyan01G0042200, Acyan01G0077300, Acyan01G0077600, Acyan01G0167300, Acyan01G0194000, Acyan01G0194700, Acyan01G0194800, Acyan01G0195300, Acyan01G0279000, Acyan01G0306600, Acyan01G0306900, Acyan01G0307300, Acyan01G0307400, Acyan02G0014900, Acyan02G0015000, Acyan02G0015100, Acyan02G0015200, Acyan02G0051000, Acyan02G0206300, Acyan02G…
GO:0009751	4.07e-07	3.89e-05	87	280	response to salicylic acid	biological_process	Acyan01G0101200, Acyan01G0101300, Acyan01G0101400, Acyan01G0123300, Acyan01G0123500, Acyan01G0129300, Acyan01G0306600, Acyan01G0306700, Acyan01G0306900, Acyan01G0307000, Acyan01G0307300, Acyan01G0307400, Acyan01G0327000, Acyan01G0327100, Acyan01G0327200, Acyan02G0005700, Acyan02G0005900, Acyan02G0006200, Acyan02G0015500, Acyan02G0015700, Acyan02G0112200, Acyan02G0156600, Acyan02G0188300, Acyan02G…
GO:0033773	4.7e-07	4.45e-05	19	31	isoflavone 2'-hydroxylase activity	molecular_function	Acyan06G0012900, Acyan06G0013000, Acyan06G0013100, Acyan06G0013300, Acyan06G0013400, Acyan06G0013500, Acyan06G0013700, Acyan06G0013900, Acyan06G0014000, Acyan06G0032100, Acyan08G0011800, Acyan08G0012400, Acyan08G0012700, Acyan10G0071500, Acyan10G0071900, Acyan10G0072100, Acyan12G0107800, AcyanUnG0010100, AcyanUnG0010200
GO:0071346	4.89e-07	4.53e-05	10	10	cellular response to interferon-gamma	biological_process	Acyan02G0027300, Acyan02G0310600, Acyan02G0311100, Acyan02G0312900, Acyan02G0313700, Acyan02G0314700, Acyan06G0147400, Acyan08G0159700, Acyan09G0009100, Acyan10G0146900
GO:0097452	4.89e-07	4.53e-05	10	10	GAIT complex	cellular_component	Acyan02G0027300, Acyan02G0310600, Acyan02G0311100, Acyan02G0312900, Acyan02G0313700, Acyan02G0314700, Acyan06G0147400, Acyan08G0159700, Acyan09G0009100, Acyan10G0146900
GO:0010951	4.94e-07	4.53e-05	9	11	negative regulation of endopeptidase activity	biological_process	Acyan01G0083300, Acyan01G0083400, Acyan01G0083800, Acyan01G0084000, Acyan02G0223900, Acyan02G0224700, Acyan04G0145200, Acyan10G0054900, Acyan10G0055000
GO:0016866	5.28e-07	4.79e-05	17	24	intramolecular transferase activity	molecular_function	Acyan01G0337800, Acyan02G0139500, Acyan02G0147500, Acyan02G0147800, Acyan02G0157200, Acyan02G0157600, Acyan03G0032600, Acyan03G0033100, Acyan03G0033200, Acyan03G0034200, Acyan05G0047800, Acyan05G0048100, Acyan05G0048600, Acyan05G0048800, Acyan09G0072900, Acyan12G0032000, Acyan12G0058900
GO:0009718	6.74e-07	6.06e-05	58	157	anthocyanin-containing compound biosynthetic process	biological_process	Acyan01G0129300, Acyan01G0136300, Acyan01G0136400, Acyan01G0227000, Acyan01G0227200, Acyan01G0308500, Acyan01G0333700, Acyan02G0020000, Acyan02G0278900, Acyan02G0279000, Acyan02G0279200, Acyan02G0279300, Acyan02G0279400, Acyan02G0293000, Acyan02G0297300, Acyan02G0308300, Acyan02G0308400, Acyan02G0308500, Acyan02G0308600, Acyan02G0308700, Acyan03G0054600, Acyan03G0109400, Acyan03G0128400, Acyan03G…
GO:0004857	7.28e-07	6.48e-05	37	95	enzyme inhibitor activity	molecular_function	Acyan01G0001700, Acyan01G0003800, Acyan01G0004000, Acyan01G0014500, Acyan01G0014600, Acyan01G0028600, Acyan01G0028700, Acyan01G0028800, Acyan02G0002900, Acyan02G0091500, Acyan02G0091600, Acyan02G0275100, Acyan02G0275200, Acyan02G0275300, Acyan02G0276500, Acyan02G0276900, Acyan02G0341300, Acyan03G0008800, Acyan03G0008900, Acyan03G0009600, Acyan04G0025600, Acyan04G0088900, Acyan04G0103200, Acyan04G…
GO:0015171	7.7e-07	6.78e-05	31	63	amino acid transmembrane transporter activity	molecular_function	Acyan02G0009000, Acyan03G0315100, Acyan03G0315200, Acyan03G0315500, Acyan03G0315600, Acyan03G0315900, Acyan03G0316000, Acyan04G0174200, Acyan04G0251700, Acyan04G0271600, Acyan04G0271800, Acyan04G0271900, Acyan05G0134700, Acyan05G0134900, Acyan05G0135200, Acyan06G0113700, Acyan06G0114300, Acyan08G0040700, Acyan08G0116800, Acyan08G0116900, Acyan08G0169700, Acyan08G0170000, Acyan09G0141400, Acyan09G…
GO:0051707	7.84e-07	6.82e-05	38	84	response to other organism	biological_process	Acyan01G0136000, Acyan01G0136300, Acyan01G0136400, Acyan02G0298200, Acyan02G0298300, Acyan03G0274300, Acyan03G0274400, Acyan03G0277300, Acyan03G0277500, Acyan03G0277600, Acyan03G0277900, Acyan03G0278100, Acyan03G0278200, Acyan04G0197300, Acyan04G0197400, Acyan04G0197900, Acyan04G0198000, Acyan04G0198300, Acyan04G0198600, Acyan04G0198700, Acyan04G0198800, Acyan04G0198900, Acyan04G0199100, Acyan04G…
GO:0009055	7.89e-07	6.82e-05	46	161	electron carrier activity	molecular_function	Acyan01G0037900, Acyan01G0133600, Acyan01G0213900, Acyan01G0214000, Acyan01G0229100, Acyan02G0187700, Acyan02G0254800, Acyan03G0137700, Acyan03G0138000, Acyan03G0138200, Acyan03G0138400, Acyan03G0138500, Acyan03G0296400, Acyan03G0296500, Acyan03G0296600, Acyan03G0296700, Acyan03G0296800, Acyan03G0296900, Acyan03G0297000, Acyan03G0297100, Acyan03G0307900, Acyan04G0210300, Acyan04G0210400, Acyan04G…
GO:0015172	8.13e-07	6.96e-05	13	17	acidic amino acid transmembrane transporter activity	molecular_function	Acyan03G0315200, Acyan03G0315400, Acyan03G0315900, Acyan03G0316000, Acyan04G0174200, Acyan04G0251700, Acyan05G0134700, Acyan05G0134900, Acyan05G0135200, Acyan06G0113700, Acyan06G0114300, Acyan10G0081600, Acyan10G0126100
GO:0051258	8.4e-07	7.12e-05	19	30	protein polymerization	biological_process	Acyan01G0185600, Acyan01G0309900, Acyan02G0151000, Acyan02G0151100, Acyan02G0151300, Acyan02G0151700, Acyan02G0221200, Acyan02G0295600, Acyan03G0135300, Acyan04G0174300, Acyan06G0082500, Acyan07G0008200, Acyan07G0136900, Acyan08G0125000, Acyan10G0081900, Acyan11G0035200, Acyan11G0036900, Acyan11G0072800, Acyan13G0151500
GO:0051119	9.32e-07	7.83e-05	20	40	sugar transmembrane transporter activity	molecular_function	Acyan01G0030400, Acyan03G0010000, Acyan03G0010100, Acyan03G0010300, Acyan03G0010400, Acyan03G0026200, Acyan03G0058500, Acyan03G0060700, Acyan03G0122600, Acyan03G0124600, Acyan06G0045200, Acyan08G0027900, Acyan08G0028200, Acyan08G0028900, Acyan08G0029100, Acyan08G0029300, Acyan10G0011100, Acyan10G0133600, Acyan10G0139800, AcyanUnG0038900
GO:0000325	1.01e-06	8.44e-05	43	103	plant-type vacuole	cellular_component	Acyan01G0032800, Acyan01G0313400, Acyan02G0051000, Acyan02G0051800, Acyan02G0226200, Acyan03G0274300, Acyan03G0274400, Acyan03G0277300, Acyan03G0277500, Acyan03G0277600, Acyan03G0277900, Acyan03G0278100, Acyan03G0278200, Acyan04G0108600, Acyan04G0108700, Acyan04G0158800, Acyan07G0140100, Acyan07G0140200, Acyan08G0041500, Acyan08G0041700, Acyan08G0134600, Acyan08G0151600, Acyan09G0074500, Acyan09G…
GO:0042300	1.14e-06	9.41e-05	12	14	beta-amyrin synthase activity	molecular_function	Acyan01G0337800, Acyan02G0147500, Acyan02G0147800, Acyan02G0157200, Acyan02G0157600, Acyan03G0032600, Acyan03G0033100, Acyan03G0033200, Acyan03G0034200, Acyan05G0048800, Acyan12G0032000, Acyan12G0058900
GO:0004058	1.18e-06	9.57e-05	9	9	aromatic-L-amino-acid decarboxylase activity	molecular_function	Acyan03G0122400, Acyan03G0122800, Acyan03G0122900, Acyan03G0124200, Acyan03G0124400, Acyan04G0159000, Acyan07G0087900, Acyan13G0136500, Acyan13G0137100
GO:0004837	1.18e-06	9.57e-05	9	9	tyrosine decarboxylase activity	molecular_function	Acyan03G0122400, Acyan03G0122800, Acyan03G0122900, Acyan03G0124200, Acyan03G0124400, Acyan04G0159000, Acyan07G0087900, Acyan13G0136500, Acyan13G0137100
GO:0046688	1.24e-06	9.96e-05	17	27	response to copper ion	biological_process	Acyan01G0204900, Acyan01G0336200, Acyan01G0336400, Acyan09G0005900, Acyan09G0015800, Acyan09G0108700, Acyan10G0143900, Acyan10G0144200, Acyan10G0146200, Acyan11G0034600, Acyan11G0034700, Acyan11G0034800, Acyan12G0148500, Acyan12G0165900, Acyan13G0170700, AcyanUnG0005200, AcyanUnG0005300
GO:0046029	1.32e-06	0.000104899	13	18	mannitol dehydrogenase activity	molecular_function	Acyan02G0053300, Acyan03G0036600, Acyan03G0036800, Acyan03G0036900, Acyan06G0087700, Acyan06G0087800, Acyan06G0088500, Acyan06G0088900, Acyan06G0089200, Acyan06G0089300, Acyan06G0089400, Acyan06G0137300, Acyan06G0137900
GO:0010421	1.47e-06	0.000115947	14	20	hydrogen peroxide-mediated programmed cell death	biological_process	Acyan02G0197700, Acyan02G0326400, Acyan02G0326500, Acyan02G0326600, Acyan02G0326700, Acyan02G0326800, Acyan04G0214200, Acyan04G0214300, Acyan04G0214400, Acyan04G0214500, Acyan04G0214600, Acyan04G0214700, Acyan04G0231100, Acyan04G0231200
GO:0090406	1.63e-06	0.000126776	33	71	pollen tube	cellular_component	Acyan01G0028700, Acyan01G0225700, Acyan02G0147700, Acyan02G0243300, Acyan02G0243400, Acyan02G0243500, Acyan02G0243700, Acyan02G0243800, Acyan02G0243900, Acyan02G0244100, Acyan02G0249400, Acyan02G0252900, Acyan02G0253000, Acyan02G0272700, Acyan02G0336700, Acyan02G0336900, Acyan02G0338700, Acyan02G0338900, Acyan04G0224200, Acyan04G0224300, Acyan04G0224400, Acyan04G0224500, Acyan05G0073900, Acyan05G…
GO:0004321	1.64e-06	0.000126776	13	16	fatty-acyl-CoA synthase activity	molecular_function	Acyan02G0029200, Acyan02G0029300, Acyan02G0029500, Acyan08G0039100, Acyan09G0143100, Acyan09G0143200, Acyan09G0143300, Acyan09G0185300, Acyan09G0185400, Acyan09G0185500, Acyan11G0035000, Acyan11G0121800, Acyan11G0121900
GO:0006865	1.9e-06	0.000146201	30	65	amino acid transport	biological_process	Acyan03G0190900, Acyan03G0315100, Acyan03G0315200, Acyan03G0315400, Acyan03G0315500, Acyan03G0315600, Acyan03G0315900, Acyan03G0316000, Acyan04G0251700, Acyan04G0271600, Acyan04G0271800, Acyan04G0271900, Acyan05G0134700, Acyan05G0134900, Acyan05G0135200, Acyan06G0113700, Acyan06G0114300, Acyan08G0040700, Acyan08G0116800, Acyan08G0116900, Acyan09G0141400, Acyan09G0141800, Acyan10G0014500, Acyan10G…
GO:1902600	2e-06	0.000152035	28	55	hydrogen ion transmembrane transport	biological_process	Acyan01G0133600, Acyan02G0187700, Acyan03G0139100, Acyan03G0147000, Acyan03G0147100, Acyan03G0147400, Acyan03G0197600, Acyan03G0198100, Acyan03G0202300, Acyan03G0207800, Acyan04G0018300, Acyan08G0052900, Acyan08G0053000, Acyan08G0053100, Acyan08G0053400, Acyan08G0053500, Acyan08G0103500, Acyan09G0165100, Acyan09G0165200, Acyan09G0165300, Acyan09G0204000, Acyan10G0050200, Acyan10G0050300, Acyan13G…
GO:0047213	2.14e-06	0.000161047	36	84	anthocyanidin 3-O-glucosyltransferase activity	molecular_function	Acyan01G0308500, Acyan01G0308900, Acyan01G0309300, Acyan01G0311200, Acyan01G0324500, Acyan01G0324600, Acyan02G0038400, Acyan03G0051300, Acyan04G0197300, Acyan04G0197400, Acyan04G0197900, Acyan04G0198300, Acyan04G0198700, Acyan04G0198800, Acyan04G0198900, Acyan04G0199400, Acyan04G0199700, Acyan04G0199900, Acyan05G0034400, Acyan05G0034500, Acyan06G0038100, Acyan06G0038300, Acyan06G0038400, Acyan06G…
GO:0042545	2.15e-06	0.000161047	41	103	cell wall modification	biological_process	Acyan01G0028600, Acyan01G0028700, Acyan01G0028800, Acyan01G0225700, Acyan02G0002900, Acyan02G0005400, Acyan02G0243300, Acyan02G0243400, Acyan02G0243500, Acyan02G0243700, Acyan02G0243800, Acyan02G0243900, Acyan02G0244100, Acyan02G0249400, Acyan02G0252900, Acyan02G0253000, Acyan02G0275100, Acyan02G0275200, Acyan02G0275300, Acyan02G0341300, Acyan03G0008800, Acyan03G0008900, Acyan03G0009600, Acyan04G…
GO:0015175	2.51e-06	0.000186231	13	18	neutral amino acid transmembrane transporter activity	molecular_function	Acyan03G0315200, Acyan03G0315400, Acyan03G0315900, Acyan03G0316000, Acyan04G0174200, Acyan04G0251700, Acyan05G0134700, Acyan05G0134900, Acyan05G0135200, Acyan06G0113700, Acyan06G0114300, Acyan10G0081600, Acyan10G0126100
GO:0043531	2.68e-06	0.000197593	198	680	ADP binding	molecular_function	Acyan01G0117200, Acyan01G0117300, Acyan01G0275700, Acyan01G0276000, Acyan01G0276800, Acyan01G0277100, Acyan01G0277300, Acyan02G0012500, Acyan02G0016200, Acyan02G0016300, Acyan02G0021900, Acyan02G0028700, Acyan02G0028800, Acyan02G0033300, Acyan02G0107500, Acyan02G0108000, Acyan02G0113500, Acyan02G0113700, Acyan02G0113900, Acyan02G0114200, Acyan02G0114500, Acyan02G0115100, Acyan02G0115500, Acyan02G…
GO:0015180	2.81e-06	0.000203919	13	18	L-alanine transmembrane transporter activity	molecular_function	Acyan02G0009000, Acyan03G0315100, Acyan03G0315200, Acyan03G0315500, Acyan03G0315600, Acyan03G0315900, Acyan03G0316000, Acyan04G0174200, Acyan05G0134900, Acyan05G0135200, Acyan08G0169700, Acyan08G0170000, Acyan10G0081600
GO:0015808	2.81e-06	0.000203919	13	18	L-alanine transport	biological_process	Acyan02G0009000, Acyan03G0315100, Acyan03G0315200, Acyan03G0315500, Acyan03G0315600, Acyan03G0315900, Acyan03G0316000, Acyan04G0174200, Acyan05G0134900, Acyan05G0135200, Acyan08G0169700, Acyan08G0170000, Acyan10G0081600
GO:0045300	3.45e-06	0.000247824	9	10	acyl-[acyl-carrier-protein] desaturase activity	molecular_function	Acyan01G0133000, Acyan03G0028400, Acyan03G0028900, Acyan03G0029000, Acyan03G0029200, Acyan03G0029500, Acyan03G0029600, Acyan03G0029700, Acyan10G0134800
GO:0008417	3.49e-06	0.000247824	11	13	fucosyltransferase activity	molecular_function	Acyan06G0122000, Acyan06G0122200, Acyan08G0087900, Acyan11G0042100, Acyan12G0076800, Acyan12G0076900, Acyan12G0077000, Acyan12G0077100, Acyan12G0077200, Acyan12G0077600, Acyan12G0077700
GO:0080051	3.5e-06	0.000247824	11	13	cutin transport	biological_process	Acyan01G0208100, Acyan01G0208200, Acyan02G0235100, Acyan02G0235200, Acyan02G0235400, Acyan06G0100100, Acyan06G0127200, Acyan06G0127500, Acyan09G0051000, Acyan09G0051100, Acyan11G0173900
GO:0016682	3.61e-06	0.000253265	17	30	oxidoreductase activity, acting on diphenols and related substances as donors, oxygen as acceptor	molecular_function	Acyan06G0130700, Acyan08G0150900, Acyan08G0161800, Acyan12G0142300, Acyan13G0110000, Acyan13G0110100, Acyan13G0110300, Acyan13G0110400, Acyan13G0110500, Acyan13G0110700, Acyan13G0111100, Acyan13G0111400, Acyan13G0111700, Acyan13G0111800, Acyan13G0112100, Acyan13G0112200, Acyan13G0135400
GO:0045551	3.68e-06	0.00025457	15	24	cinnamyl-alcohol dehydrogenase activity	molecular_function	Acyan02G0053300, Acyan03G0036600, Acyan03G0036800, Acyan03G0036900, Acyan04G0194400, Acyan04G0194500, Acyan04G0194600, Acyan06G0087700, Acyan06G0088500, Acyan06G0088900, Acyan06G0089200, Acyan06G0089300, Acyan06G0089400, Acyan06G0137300, Acyan06G0137900
GO:0052747	3.68e-06	0.00025457	15	24	sinapyl alcohol dehydrogenase activity	molecular_function	Acyan02G0053300, Acyan03G0036600, Acyan03G0036800, Acyan03G0036900, Acyan04G0194400, Acyan04G0194500, Acyan04G0194600, Acyan06G0087700, Acyan06G0088500, Acyan06G0088900, Acyan06G0089200, Acyan06G0089300, Acyan06G0089400, Acyan06G0137300, Acyan06G0137900
GO:0032441	3.82e-06	0.000262161	11	13	pheophorbide a oxygenase activity	molecular_function	Acyan01G0118700, Acyan01G0118800, Acyan01G0184400, Acyan03G0077100, Acyan03G0077200, Acyan03G0077400, Acyan03G0077500, Acyan03G0077700, Acyan03G0077800, Acyan03G0077900, Acyan03G0078000
GO:0010277	4.06e-06	0.000276516	13	17	chlorophyllide a oxygenase [overall] activity	molecular_function	Acyan01G0118700, Acyan01G0118800, Acyan01G0184400, Acyan03G0077100, Acyan03G0077200, Acyan03G0077400, Acyan03G0077500, Acyan03G0077700, Acyan03G0077800, Acyan03G0077900, Acyan03G0078000, Acyan05G0167700, Acyan05G0167900
GO:0002213	4.63e-06	0.000313214	31	72	defense response to insect	biological_process	Acyan04G0144900, Acyan06G0012900, Acyan06G0013000, Acyan06G0013100, Acyan06G0013300, Acyan06G0013400, Acyan06G0013500, Acyan06G0013700, Acyan06G0013900, Acyan06G0032100, Acyan07G0128700, Acyan08G0011800, Acyan08G0012400, Acyan08G0012700, Acyan08G0087500, Acyan10G0070100, Acyan10G0071400, Acyan10G0071500, Acyan10G0071700, Acyan10G0071900, Acyan10G0072100, Acyan10G0110700, Acyan11G0036600, Acyan11G…
GO:2000008	5.79e-06	0.000383407	6	7	regulation of protein localization to cell surface	biological_process	Acyan06G0136100, Acyan06G0136200, Acyan06G0136500, Acyan07G0098800, Acyan10G0153300, Acyan10G0153400
GO:0047085	5.8e-06	0.000383407	13	19	hydroxyphenylacetonitrile 2-monooxygenase activity	molecular_function	Acyan10G0029800, Acyan10G0030000, Acyan10G0030600, Acyan10G0030900, Acyan10G0031100, Acyan12G0069800, Acyan13G0016000, Acyan13G0016100, Acyan13G0016500, Acyan13G0016800, Acyan13G0017100, Acyan13G0017700, Acyan13G0017900
GO:0050592	5.8e-06	0.000383407	13	19	4-hydroxyphenylacetaldehyde oxime monooxygenase activity	molecular_function	Acyan10G0029800, Acyan10G0030000, Acyan10G0030600, Acyan10G0030900, Acyan10G0031100, Acyan12G0069800, Acyan13G0016000, Acyan13G0016100, Acyan13G0016500, Acyan13G0016800, Acyan13G0017100, Acyan13G0017700, Acyan13G0017900
GO:0050403	6.24e-06	0.000409499	28	59	trans-zeatin O-beta-D-glucosyltransferase activity	molecular_function	Acyan03G0054600, Acyan03G0082300, Acyan03G0083200, Acyan04G0052700, Acyan04G0052900, Acyan04G0198000, Acyan04G0199200, Acyan04G0199400, Acyan08G0082300, Acyan08G0147800, Acyan09G0050300, Acyan09G0081700, Acyan09G0081800, Acyan09G0124600, Acyan09G0124700, Acyan10G0099300, Acyan10G0099500, Acyan10G0099600, Acyan10G0099700, Acyan10G0100000, Acyan10G0100100, Acyan10G0100200, Acyan10G0100600, Acyan10G…
GO:0009270	6.58e-06	0.000428329	12	16	response to humidity	biological_process	Acyan03G0069000, Acyan03G0069300, Acyan03G0069500, Acyan03G0069700, Acyan03G0069800, Acyan03G0070000, Acyan03G0070200, Acyan09G0105400, Acyan09G0207200, Acyan13G0023500, Acyan13G0023600, Acyan13G0023700
GO:0009705	6.76e-06	0.000436087	59	165	plant-type vacuole membrane	cellular_component	Acyan01G0042800, Acyan01G0043800, Acyan01G0043900, Acyan01G0044000, Acyan01G0313400, Acyan02G0104900, Acyan02G0105100, Acyan02G0226200, Acyan02G0272700, Acyan02G0344600, Acyan02G0344700, Acyan02G0344800, Acyan02G0345000, Acyan02G0345100, Acyan03G0059400, Acyan03G0059500, Acyan03G0060000, Acyan03G0060400, Acyan03G0060700, Acyan03G0060800, Acyan03G0139100, Acyan03G0147000, Acyan03G0147100, Acyan03G…
GO:0080045	6.79e-06	0.000436087	12	16	quercetin 3'-O-glucosyltransferase activity	molecular_function	Acyan01G0323700, Acyan01G0323800, Acyan01G0323900, Acyan01G0324500, Acyan02G0297300, Acyan02G0308300, Acyan02G0308400, Acyan02G0308500, Acyan02G0308600, Acyan02G0308700, Acyan06G0062800, Acyan12G0048700
GO:0015074	6.9e-06	0.000439821	169	687	DNA integration	biological_process	Acyan01G0045700, Acyan01G0050300, Acyan01G0100700, Acyan01G0101500, Acyan01G0105600, Acyan01G0116900, Acyan01G0126000, Acyan01G0176500, Acyan01G0190400, Acyan01G0190600, Acyan01G0291100, Acyan01G0300900, Acyan01G0301000, Acyan01G0319000, Acyan01G0321900, Acyan02G0021400, Acyan02G0021500, Acyan02G0021900, Acyan02G0042800, Acyan02G0044400, Acyan02G0077600, Acyan02G0085300, Acyan02G0093000, Acyan02G…
GO:0005618	7.22e-06	0.000457304	231	913	cell wall	cellular_component	Acyan01G0014500, Acyan01G0014600, Acyan01G0028600, Acyan01G0028700, Acyan01G0028800, Acyan01G0041800, Acyan01G0045900, Acyan01G0046500, Acyan01G0046700, Acyan01G0046900, Acyan01G0047400, Acyan01G0047800, Acyan01G0048000, Acyan01G0062100, Acyan01G0064700, Acyan01G0085400, Acyan01G0085600, Acyan01G0086400, Acyan01G0086500, Acyan01G0177000, Acyan01G0177100, Acyan01G0177400, Acyan01G0185400, Acyan01G…
GO:0045793	7.28e-06	0.00045781	13	18	positive regulation of cell size	biological_process	Acyan02G0220700, Acyan02G0220900, Acyan03G0069000, Acyan03G0069300, Acyan03G0069500, Acyan03G0069700, Acyan03G0069800, Acyan03G0070000, Acyan03G0070200, Acyan03G0137400, Acyan07G0014200, Acyan08G0097500, Acyan09G0105400
GO:0052638	7.41e-06	0.000462559	14	21	indole-3-butyrate beta-glucosyltransferase activity	molecular_function	Acyan02G0038400, Acyan03G0035100, Acyan03G0109400, Acyan04G0193700, Acyan04G0194000, Acyan09G0235200, Acyan09G0235300, Acyan09G0235400, Acyan09G0235500, Acyan09G0235600, Acyan09G0235700, Acyan11G0070400, Acyan11G0127500, Acyan11G0128000
GO:0055069	7.55e-06	0.000468258	12	15	zinc ion homeostasis	biological_process	Acyan02G0220700, Acyan02G0220900, Acyan07G0014100, Acyan07G0035900, Acyan08G0088100, Acyan08G0088300, Acyan08G0088600, Acyan08G0088800, Acyan08G0088900, Acyan08G0097500, Acyan12G0084300, Acyan13G0150600
GO:0002215	8.02e-06	0.000493563	8	9	defense response to nematode	biological_process	Acyan01G0194000, Acyan01G0194700, Acyan01G0194800, Acyan01G0195300, Acyan02G0015200, Acyan08G0146900, Acyan12G0163000, Acyan12G0163100
GO:0045017	8.36e-06	0.000509544	13	20	glycerolipid biosynthetic process	biological_process	Acyan03G0157200, Acyan03G0158000, Acyan09G0178400, Acyan09G0178500, Acyan09G0178700, Acyan09G0178800, Acyan09G0178900, Acyan09G0179300, Acyan10G0173500, Acyan12G0029800, Acyan13G0108400, Acyan13G0108600, Acyan13G0108900
GO:0043201	8.5e-06	0.000509544	8	8	response to leucine	biological_process	Acyan01G0101200, Acyan01G0101300, Acyan01G0101400, Acyan02G0226200, Acyan02G0226300, Acyan02G0226400, Acyan04G0155200, Acyan12G0162700
GO:0080052	8.5e-06	0.000509544	8	8	response to histidine	biological_process	Acyan01G0101200, Acyan01G0101300, Acyan01G0101400, Acyan02G0226200, Acyan02G0226300, Acyan02G0226400, Acyan04G0155200, Acyan12G0162700
GO:0080053	8.5e-06	0.000509544	8	8	response to phenylalanine	biological_process	Acyan01G0101200, Acyan01G0101300, Acyan01G0101400, Acyan02G0226200, Acyan02G0226300, Acyan02G0226400, Acyan04G0155200, Acyan12G0162700
GO:0005102	1.04e-05	0.00061887	22	45	receptor binding	molecular_function	Acyan01G0029200, Acyan01G0029300, Acyan01G0029400, Acyan01G0029500, Acyan01G0029600, Acyan01G0029700, Acyan01G0220500, Acyan02G0174700, Acyan03G0196900, Acyan03G0197200, Acyan03G0198800, Acyan04G0104000, Acyan04G0104200, Acyan04G0104300, Acyan04G0104400, Acyan04G0104500, Acyan04G0104600, Acyan04G0104700, Acyan09G0184600, Acyan09G0184700, Acyan09G0184800, Acyan10G0015500
GO:0008131	1.11e-05	0.000657963	12	16	primary amine oxidase activity	molecular_function	Acyan01G0053700, Acyan01G0061900, Acyan01G0062000, Acyan01G0062100, Acyan01G0064700, Acyan01G0065300, Acyan05G0093400, Acyan05G0093500, Acyan05G0093600, Acyan05G0093700, Acyan11G0097800, Acyan11G0097900
GO:0038023	1.23e-05	0.000724686	8	8	signaling receptor activity	molecular_function	Acyan02G0108000, Acyan02G0114200, Acyan02G0121000, Acyan02G0122300, Acyan02G0122500, Acyan02G0122900, Acyan02G0123400, Acyan08G0107800
GO:0080172	1.27e-05	0.000740491	8	8	petal epidermis patterning	biological_process	Acyan01G0208100, Acyan01G0208200, Acyan02G0235100, Acyan02G0235200, Acyan02G0235400, Acyan06G0100100, Acyan06G0127200, Acyan06G0127500
GO:0036065	1.35e-05	0.00078007	11	14	fucosylation	biological_process	Acyan06G0122000, Acyan06G0122200, Acyan08G0087900, Acyan11G0042100, Acyan12G0076800, Acyan12G0076900, Acyan12G0077000, Acyan12G0077100, Acyan12G0077200, Acyan12G0077600, Acyan12G0077700
GO:0017101	1.39e-05	0.000800833	10	12	aminoacyl-tRNA synthetase multienzyme complex	cellular_component	Acyan02G0027300, Acyan02G0310600, Acyan02G0311100, Acyan02G0312900, Acyan02G0313700, Acyan02G0314700, Acyan06G0147400, Acyan08G0159700, Acyan09G0009100, Acyan10G0146900
GO:0008137	1.43e-05	0.000818473	21	47	NADH dehydrogenase (ubiquinone) activity	molecular_function	Acyan03G0153000, Acyan04G0169000, Acyan06G0075700, Acyan08G0103100, Acyan10G0076400, AcyanMtG0000800, AcyanMtG0002300, AcyanMtG0005200, AcyanMtG0006400, AcyanMtG0007400, AcyanMtG0007500, AcyanPtG0004600, AcyanPtG0005800, AcyanPtG0007100, AcyanUnG0042500, AcyanUnG0045000, AcyanUnG0045200, AcyanUnG0046300, AcyanUnG0047500, AcyanUnG0050200, AcyanUnG0051800
GO:0015020	1.44e-05	0.000818473	25	53	glucuronosyltransferase activity	molecular_function	Acyan03G0082300, Acyan03G0083200, Acyan06G0101500, Acyan06G0101600, Acyan06G0101900, Acyan06G0102100, Acyan06G0102400, Acyan06G0102600, Acyan06G0102800, Acyan08G0082300, Acyan09G0050300, Acyan10G0099300, Acyan10G0099500, Acyan10G0099600, Acyan10G0099700, Acyan10G0100000, Acyan10G0100100, Acyan10G0100200, Acyan10G0100300, Acyan10G0100600, Acyan10G0100700, Acyan10G0100800, Acyan13G0016900, Acyan13G…
GO:0048000	1.46e-05	0.000827146	12	18	isoflavone 3'-hydroxylase activity	molecular_function	Acyan06G0013100, Acyan06G0013400, Acyan06G0013500, Acyan06G0013700, Acyan06G0014000, Acyan10G0071400, Acyan10G0071500, Acyan10G0071700, Acyan10G0071900, Acyan10G0072100, Acyan12G0107800, AcyanUnG0010200
GO:0004827	1.52e-05	0.000847439	10	12	proline-tRNA ligase activity	molecular_function	Acyan02G0027300, Acyan02G0310600, Acyan02G0311100, Acyan02G0312900, Acyan02G0313700, Acyan02G0314700, Acyan06G0147400, Acyan08G0159700, Acyan09G0009100, Acyan10G0146900
GO:0006433	1.52e-05	0.000847439	10	12	prolyl-tRNA aminoacylation	biological_process	Acyan02G0027300, Acyan02G0310600, Acyan02G0311100, Acyan02G0312900, Acyan02G0313700, Acyan02G0314700, Acyan06G0147400, Acyan08G0159700, Acyan09G0009100, Acyan10G0146900
GO:0035613	1.6e-05	0.000889061	10	12	RNA stem-loop binding	molecular_function	Acyan02G0027300, Acyan02G0310600, Acyan02G0311100, Acyan02G0312900, Acyan02G0313700, Acyan02G0314700, Acyan06G0147400, Acyan08G0159700, Acyan09G0009100, Acyan10G0146900
GO:0033837	1.76e-05	0.000973001	12	17	anthocyanin 3'-O-beta-glucosyltransferase activity	molecular_function	Acyan04G0198000, Acyan04G0198300, Acyan04G0198500, Acyan04G0198700, Acyan04G0198800, Acyan04G0198900, Acyan04G0199100, Acyan04G0199200, Acyan04G0199400, Acyan04G0199600, Acyan04G0199700, Acyan04G0199900
GO:0009922	1.85e-05	0.00101204	14	22	fatty acid elongase activity	molecular_function	Acyan01G0034800, Acyan01G0076200, Acyan01G0076300, Acyan01G0076400, Acyan01G0076500, Acyan01G0076600, Acyan01G0076700, Acyan04G0072000, Acyan04G0229000, Acyan04G0229100, Acyan04G0229200, Acyan05G0067400, Acyan08G0121500, Acyan12G0125200
GO:0047807	1.9e-05	0.00102716	10	13	cytokinin 7-beta-glucosyltransferase activity	molecular_function	Acyan01G0305100, Acyan01G0308700, Acyan01G0308900, Acyan07G0135200, Acyan07G0135300, Acyan12G0148900, Acyan12G0149100, Acyan12G0149200, Acyan12G0149300, Acyan12G0149400
GO:0080062	1.9e-05	0.00102716	10	13	cytokinin 9-beta-glucosyltransferase activity	molecular_function	Acyan01G0305100, Acyan01G0308700, Acyan01G0308900, Acyan07G0135200, Acyan07G0135300, Acyan12G0148900, Acyan12G0149100, Acyan12G0149200, Acyan12G0149300, Acyan12G0149400
GO:0050062	1.94e-05	0.00104397	8	9	long-chain-fatty-acyl-CoA reductase activity	molecular_function	Acyan01G0247500, Acyan01G0247800, Acyan01G0248000, Acyan01G0248100, Acyan01G0248200, Acyan01G0248400, Acyan01G0248500, Acyan13G0152400
GO:0034219	1.98e-05	0.00105815	17	37	carbohydrate transmembrane transport	biological_process	Acyan01G0030400, Acyan03G0010000, Acyan03G0010100, Acyan03G0010300, Acyan03G0010400, Acyan03G0026200, Acyan03G0122600, Acyan03G0124600, Acyan08G0027900, Acyan08G0028200, Acyan08G0028900, Acyan08G0029100, Acyan08G0029300, Acyan10G0011100, Acyan10G0133600, Acyan10G0139800, AcyanUnG0038900
GO:0051537	2.05e-05	0.00109156	29	81	2 iron, 2 sulfur cluster binding	molecular_function	Acyan01G0037900, Acyan01G0118700, Acyan01G0118800, Acyan01G0184400, Acyan01G0213900, Acyan01G0214000, Acyan01G0229100, Acyan03G0077100, Acyan03G0077200, Acyan03G0077400, Acyan03G0077500, Acyan03G0077700, Acyan03G0077800, Acyan03G0077900, Acyan03G0078000, Acyan03G0322500, Acyan03G0322900, Acyan05G0040300, Acyan05G0040400, Acyan05G0133200, Acyan05G0167700, Acyan05G0167900, Acyan06G0077800, Acyan06G…
GO:0016651	2.15e-05	0.00113846	10	15	oxidoreductase activity, acting on NAD(P)H	molecular_function	Acyan05G0062100, Acyan06G0075700, Acyan08G0103100, Acyan10G0076400, Acyan10G0109900, Acyan10G0110000, AcyanMtG0007400, AcyanMtG0007500, AcyanUnG0045000, AcyanUnG0045200
GO:0010495	2.23e-05	0.00116694	9	10	long-distance posttranscriptional gene silencing	biological_process	Acyan02G0264600, Acyan02G0264700, Acyan02G0265600, Acyan02G0265700, Acyan02G0265800, Acyan02G0265900, Acyan08G0144300, Acyan08G0144400, Acyan11G0015600
GO:0042773	2.23e-05	0.00116694	10	13	ATP synthesis coupled electron transport	biological_process	Acyan04G0169000, AcyanMtG0000800, AcyanMtG0002300, AcyanMtG0006400, AcyanPtG0004600, AcyanPtG0007100, AcyanUnG0042500, AcyanUnG0046300, AcyanUnG0050200, AcyanUnG0051800
GO:0033772	2.26e-05	0.00117282	18	32	flavonoid 3',5'-hydroxylase activity	molecular_function	Acyan01G0227000, Acyan01G0227200, Acyan02G0020000, Acyan02G0278900, Acyan02G0279000, Acyan02G0279200, Acyan02G0279300, Acyan02G0279400, Acyan02G0293000, Acyan07G0095500, Acyan07G0096400, Acyan07G0096500, Acyan10G0053300, Acyan11G0098300, Acyan11G0098400, Acyan11G0098600, Acyan11G0098900, Acyan11G0159700
GO:0004818	2.54e-05	0.00130582	11	15	glutamate-tRNA ligase activity	molecular_function	Acyan02G0027300, Acyan02G0310600, Acyan02G0311100, Acyan02G0312900, Acyan02G0313700, Acyan02G0314200, Acyan02G0314700, Acyan06G0147400, Acyan08G0159700, Acyan09G0009100, Acyan10G0146900
GO:0006424	2.54e-05	0.00130582	11	15	glutamyl-tRNA aminoacylation	biological_process	Acyan02G0027300, Acyan02G0310600, Acyan02G0311100, Acyan02G0312900, Acyan02G0313700, Acyan02G0314200, Acyan02G0314700, Acyan06G0147400, Acyan08G0159700, Acyan09G0009100, Acyan10G0146900
GO:0010290	2.65e-05	0.00134376	11	14	chlorophyll catabolite transmembrane transporter activity	molecular_function	Acyan03G0274300, Acyan03G0274400, Acyan03G0277300, Acyan03G0277500, Acyan03G0277600, Acyan03G0277900, Acyan03G0278100, Acyan03G0278200, Acyan08G0041700, Acyan09G0074500, Acyan11G0048500
GO:0015431	2.65e-05	0.00134376	11	14	glutathione S-conjugate-exporting ATPase activity	molecular_function	Acyan03G0274300, Acyan03G0274400, Acyan03G0277300, Acyan03G0277500, Acyan03G0277600, Acyan03G0277900, Acyan03G0278100, Acyan03G0278200, Acyan08G0041700, Acyan09G0074500, Acyan11G0048500
GO:0008515	2.97e-05	0.00149851	12	19	sucrose transmembrane transporter activity	molecular_function	Acyan03G0122600, Acyan03G0124600, Acyan03G0302800, Acyan08G0027900, Acyan08G0028200, Acyan08G0028900, Acyan08G0029100, Acyan08G0029300, Acyan10G0005600, Acyan10G0082400, Acyan10G0139800, AcyanUnG0038900
GO:0009607	3e-05	0.00150562	31	90	response to biotic stimulus	biological_process	Acyan01G0206400, Acyan01G0273000, Acyan02G0154600, Acyan02G0154800, Acyan02G0240600, Acyan02G0240700, Acyan02G0240800, Acyan02G0240900, Acyan02G0241000, Acyan02G0241100, Acyan02G0241500, Acyan02G0290600, Acyan04G0027800, Acyan05G0035800, Acyan05G0035900, Acyan05G0036000, Acyan05G0100700, Acyan05G0100800, Acyan05G0100900, Acyan05G0101000, Acyan05G0101100, Acyan07G0114100, Acyan07G0114400, Acyan07G…
GO:0050275	3.22e-05	0.00160982	16	29	scopoletin glucosyltransferase activity	molecular_function	Acyan03G0141000, Acyan04G0197300, Acyan04G0197400, Acyan04G0198000, Acyan04G0198300, Acyan04G0198500, Acyan04G0198600, Acyan04G0198700, Acyan04G0198800, Acyan04G0198900, Acyan04G0199100, Acyan04G0199200, Acyan04G0199600, Acyan09G0065300, Acyan09G0065600, Acyan10G0067000
GO:0010016	3.3e-05	0.00163861	18	37	shoot system morphogenesis	biological_process	Acyan02G0038400, Acyan02G0148800, Acyan02G0289500, Acyan03G0035100, Acyan03G0109400, Acyan03G0209600, Acyan04G0193700, Acyan04G0194000, Acyan09G0168500, Acyan09G0235300, Acyan09G0235400, Acyan09G0235500, Acyan09G0235600, Acyan09G0235700, Acyan11G0070400, Acyan11G0127500, Acyan11G0128000, Acyan13G0088300
GO:0045261	3.34e-05	0.00164832	12	20	proton-transporting ATP synthase complex, catalytic core F(1)	cellular_component	Acyan01G0218900, Acyan02G0202800, Acyan03G0238800, Acyan03G0265400, Acyan03G0265700, Acyan03G0266400, Acyan05G0020100, Acyan13G0029900, AcyanMtG0005100, AcyanPtG0000900, AcyanPtG0003000, AcyanUnG0047600
GO:0042546	3.36e-05	0.00164832	19	35	cell wall biogenesis	biological_process	Acyan01G0135100, Acyan02G0343700, Acyan02G0343800, Acyan02G0343900, Acyan03G0265700, Acyan03G0266400, Acyan04G0057200, Acyan06G0122000, Acyan06G0122200, Acyan08G0054000, Acyan08G0087900, Acyan11G0042100, Acyan12G0076800, Acyan12G0076900, Acyan12G0077000, Acyan12G0077100, Acyan12G0077200, Acyan12G0077600, Acyan12G0077700
GO:0005763	3.65e-05	0.00178504	6	7	mitochondrial small ribosomal subunit	cellular_component	Acyan02G0105800, Acyan02G0106000, Acyan02G0147700, Acyan02G0187700, Acyan05G0054100, Acyan11G0167600
GO:0032549	4.04e-05	0.00196245	13	19	ribonucleoside binding	molecular_function	Acyan01G0000500, Acyan01G0001100, Acyan01G0001300, Acyan01G0001400, Acyan03G0095800, Acyan03G0095900, Acyan03G0096300, Acyan03G0239000, Acyan08G0123900, Acyan12G0075300, Acyan13G0068200, AcyanMtG0008800, AcyanPtG0001100
GO:0080034	4.28e-05	0.0020673	7	7	host response to induction by symbiont of tumor, nodule or growth in host	biological_process	Acyan01G0014300, Acyan02G0211200, Acyan02G0224100, Acyan02G0225300, Acyan03G0011700, Acyan03G0019100, Acyan03G0035400
GO:0032196	4.33e-05	0.00208064	14	23	transposition	biological_process	Acyan01G0087400, Acyan01G0156400, Acyan01G0182400, Acyan01G0207800, Acyan02G0202600, Acyan03G0039600, Acyan04G0114700, Acyan04G0128600, Acyan04G0177000, Acyan06G0129500, Acyan07G0013600, Acyan08G0119000, Acyan12G0096700, AcyanUnG0014600
GO:0008194	4.45e-05	0.00212707	18	35	UDP-glycosyltransferase activity	molecular_function	Acyan01G0129300, Acyan01G0136000, Acyan01G0136300, Acyan01G0136400, Acyan01G0266600, Acyan03G0054600, Acyan03G0257100, Acyan04G0015700, Acyan04G0061800, Acyan04G0061900, Acyan04G0062000, Acyan04G0062100, Acyan04G0193700, Acyan06G0038300, Acyan06G0046200, Acyan11G0050900, Acyan11G0051000, Acyan13G0082800
GO:0042626	4.48e-05	0.00213055	40	95	ATPase activity, coupled to transmembrane movement of substances	molecular_function	Acyan01G0032800, Acyan02G0051000, Acyan02G0051300, Acyan02G0051400, Acyan02G0051800, Acyan02G0052000, Acyan02G0299300, Acyan02G0314800, Acyan02G0314900, Acyan02G0315100, Acyan03G0274300, Acyan03G0274400, Acyan03G0277300, Acyan03G0277500, Acyan03G0277600, Acyan03G0277900, Acyan03G0278100, Acyan03G0278200, Acyan04G0001700, Acyan04G0001900, Acyan04G0002100, Acyan04G0108600, Acyan04G0108700, Acyan04G…
GO:0050505	4.58e-05	0.00216881	16	29	hydroquinone glucosyltransferase activity	molecular_function	Acyan02G0308300, Acyan02G0308600, Acyan04G0015700, Acyan04G0061800, Acyan04G0061900, Acyan04G0062000, Acyan04G0062100, Acyan06G0038300, Acyan06G0038400, Acyan06G0038600, Acyan06G0038700, Acyan06G0062800, Acyan10G0048100, Acyan11G0050900, Acyan11G0051000, Acyan13G0082800
GO:0009805	4.96e-05	0.00233325	22	50	coumarin biosynthetic process	biological_process	Acyan02G0197700, Acyan02G0224000, Acyan02G0225400, Acyan02G0225500, Acyan02G0244700, Acyan02G0326400, Acyan02G0326500, Acyan02G0326600, Acyan02G0326700, Acyan02G0326800, Acyan04G0072000, Acyan04G0214200, Acyan04G0214300, Acyan04G0214400, Acyan04G0214500, Acyan04G0214600, Acyan04G0214700, Acyan04G0231100, Acyan04G0231200, Acyan08G0011000, Acyan11G0032200, Acyan11G0032300
GO:0071475	5e-05	0.00233957	13	21	cellular hyperosmotic salinity response	biological_process	Acyan02G0038400, Acyan03G0035100, Acyan03G0109400, Acyan04G0193700, Acyan04G0194000, Acyan09G0235300, Acyan09G0235400, Acyan09G0235500, Acyan09G0235600, Acyan09G0235700, Acyan11G0070400, Acyan11G0127500, Acyan11G0128000
GO:0004601	5.4e-05	0.00251412	50	154	peroxidase activity	molecular_function	Acyan01G0041600, Acyan01G0041800, Acyan01G0041900, Acyan01G0042100, Acyan01G0042200, Acyan01G0194000, Acyan01G0194700, Acyan01G0194800, Acyan01G0195300, Acyan01G0279000, Acyan02G0014900, Acyan02G0015000, Acyan02G0015100, Acyan02G0015200, Acyan02G0329200, Acyan02G0332800, Acyan03G0227300, Acyan03G0244300, Acyan03G0263500, Acyan03G0264600, Acyan04G0014900, Acyan04G0119100, Acyan05G0060400, Acyan05G…
GO:0004129	5.48e-05	0.00253744	11	19	cytochrome-c oxidase activity	molecular_function	Acyan01G0133600, Acyan02G0187700, Acyan06G0081800, Acyan06G0082000, AcyanMtG0001000, AcyanMtG0003200, AcyanMtG0006200, AcyanUnG0042700, AcyanUnG0043300, AcyanUnG0046500, AcyanUnG0049300
GO:0015297	5.76e-05	0.00265476	46	125	antiporter activity	molecular_function	Acyan01G0258900, Acyan02G0009000, Acyan02G0199000, Acyan02G0199100, Acyan02G0272800, Acyan03G0139100, Acyan03G0147000, Acyan03G0147100, Acyan03G0147300, Acyan03G0147400, Acyan03G0193500, Acyan03G0193600, Acyan03G0194000, Acyan03G0194100, Acyan03G0194300, Acyan03G0208800, Acyan07G0027700, Acyan08G0052900, Acyan08G0053000, Acyan08G0053100, Acyan08G0053400, Acyan08G0053500, Acyan08G0165900, Acyan08G…
GO:0047924	5.8e-05	0.00265921	7	8	geraniol dehydrogenase activity	molecular_function	Acyan02G0053300, Acyan03G0036600, Acyan03G0036800, Acyan06G0087700, Acyan06G0088500, Acyan06G0088900, Acyan06G0137300
GO:0016629	5.88e-05	0.00268201	8	10	12-oxophytodienoate reductase activity	molecular_function	Acyan03G0055600, Acyan03G0055700, Acyan03G0055800, Acyan04G0028800, Acyan10G0160900, Acyan10G0161000, Acyan10G0161100, Acyan10G0161300
GO:0019722	6.2e-05	0.00281224	30	73	calcium-mediated signaling	biological_process	Acyan02G0267800, Acyan03G0299200, Acyan04G0280200, Acyan05G0027400, Acyan05G0061600, Acyan05G0172000, Acyan05G0172100, Acyan05G0172300, Acyan05G0172400, Acyan05G0172500, Acyan05G0172600, Acyan05G0172700, Acyan05G0172900, Acyan05G0173000, Acyan05G0173100, Acyan06G0001800, Acyan06G0005900, Acyan09G0134100, Acyan09G0134300, Acyan09G0203600, Acyan09G0203700, Acyan09G0238100, Acyan09G0238200, Acyan09G…
GO:0042972	6.23e-05	0.00281224	8	10	licheninase activity	molecular_function	Acyan02G0240600, Acyan02G0241100, Acyan02G0241500, Acyan05G0100700, Acyan05G0100800, Acyan05G0100900, Acyan05G0101000, Acyan09G0059800
GO:0015908	7.39e-05	0.00331974	12	19	fatty acid transport	biological_process	Acyan01G0208200, Acyan06G0100100, Acyan06G0127200, Acyan06G0127500, Acyan07G0158700, Acyan09G0051000, Acyan09G0051100, Acyan09G0166500, Acyan11G0029500, Acyan11G0029600, Acyan11G0030000, Acyan11G0173900
GO:0048658	7.89e-05	0.0035281	16	32	anther wall tapetum development	biological_process	Acyan02G0341200, Acyan02G0341900, Acyan09G0159000, Acyan09G0168700, Acyan09G0169900, Acyan09G0170100, Acyan09G0170200, Acyan13G0085000, Acyan13G0085500, Acyan13G0085600, Acyan13G0086500, Acyan13G0086800, Acyan13G0091200, Acyan13G0093600, AcyanUnG0021500, AcyanUnG0021900
GO:0052597	8.09e-05	0.0035697	8	9	diamine oxidase activity	molecular_function	Acyan01G0053700, Acyan01G0061900, Acyan01G0062000, Acyan01G0062100, Acyan01G0064700, Acyan01G0065300, Acyan11G0097800, Acyan11G0097900
GO:0097185	8.09e-05	0.0035697	8	9	cellular response to azide	biological_process	Acyan01G0053700, Acyan01G0061900, Acyan01G0062000, Acyan01G0062100, Acyan01G0064700, Acyan01G0065300, Acyan11G0097800, Acyan11G0097900
GO:0033597	8.1e-05	0.0035697	9	12	mitotic checkpoint complex	cellular_component	Acyan06G0115600, Acyan09G0006000, Acyan09G0006300, Acyan09G0108600, Acyan13G0133800, Acyan13G0142800, Acyan13G0145600, Acyan13G0150200, Acyan13G0175400
GO:0015145	8.27e-05	0.0036264	15	26	monosaccharide transmembrane transporter activity	molecular_function	Acyan02G0104900, Acyan02G0105100, Acyan03G0059400, Acyan03G0059500, Acyan03G0060000, Acyan03G0060400, Acyan03G0060700, Acyan04G0224200, Acyan04G0224300, Acyan04G0224400, Acyan04G0224500, Acyan05G0073900, Acyan05G0074000, Acyan06G0045200, Acyan10G0041900
GO:0043090	8.53e-05	0.00372002	29	69	amino acid import	biological_process	Acyan01G0014300, Acyan03G0035400, Acyan03G0315100, Acyan03G0315200, Acyan03G0315500, Acyan03G0315600, Acyan03G0315900, Acyan03G0316000, Acyan04G0158800, Acyan04G0174200, Acyan04G0224200, Acyan05G0134900, Acyan05G0135200, Acyan08G0040700, Acyan08G0041500, Acyan08G0041700, Acyan08G0116800, Acyan08G0116900, Acyan09G0141400, Acyan09G0141800, Acyan10G0081600, Acyan10G0119800, Acyan10G0120100, Acyan10G…
GO:0015245	9.11e-05	0.00395423	10	14	fatty acid transporter activity	molecular_function	Acyan01G0208200, Acyan06G0100100, Acyan06G0127200, Acyan06G0127500, Acyan09G0051000, Acyan09G0051100, Acyan11G0029500, Acyan11G0029600, Acyan11G0030000, Acyan11G0173900
GO:0080019	9.19e-05	0.00396907	8	10	fatty-acyl-CoA reductase (alcohol-forming) activity	molecular_function	Acyan01G0247500, Acyan01G0247800, Acyan01G0248000, Acyan01G0248100, Acyan01G0248200, Acyan01G0248400, Acyan01G0248500, Acyan13G0152400
GO:0006868	9.53e-05	0.00400867	10	15	glutamine transport	biological_process	Acyan03G0315100, Acyan03G0315200, Acyan03G0315500, Acyan03G0315600, Acyan03G0315900, Acyan03G0316000, Acyan04G0174200, Acyan05G0134900, Acyan05G0135200, Acyan10G0081600
GO:0015186	9.53e-05	0.00400867	10	15	L-glutamine transmembrane transporter activity	molecular_function	Acyan03G0315100, Acyan03G0315200, Acyan03G0315500, Acyan03G0315600, Acyan03G0315900, Acyan03G0316000, Acyan04G0174200, Acyan05G0134900, Acyan05G0135200, Acyan10G0081600
GO:0015194	9.53e-05	0.00400867	10	15	L-serine transmembrane transporter activity	molecular_function	Acyan03G0315100, Acyan03G0315200, Acyan03G0315500, Acyan03G0315600, Acyan03G0315900, Acyan03G0316000, Acyan04G0174200, Acyan05G0134900, Acyan05G0135200, Acyan10G0081600
GO:0015825	9.53e-05	0.00400867	10	15	L-serine transport	biological_process	Acyan03G0315100, Acyan03G0315200, Acyan03G0315500, Acyan03G0315600, Acyan03G0315900, Acyan03G0316000, Acyan04G0174200, Acyan05G0134900, Acyan05G0135200, Acyan10G0081600
GO:0098712	9.53e-05	0.00400867	10	15	L-glutamate import across plasma membrane	biological_process	Acyan03G0315100, Acyan03G0315200, Acyan03G0315500, Acyan03G0315600, Acyan03G0315900, Acyan03G0316000, Acyan04G0174200, Acyan05G0134900, Acyan05G0135200, Acyan10G0081600
GO:0010628	9.54e-05	0.00400867	22	52	positive regulation of gene expression	biological_process	Acyan01G0029200, Acyan01G0029300, Acyan01G0029400, Acyan01G0029500, Acyan01G0029600, Acyan01G0029700, Acyan02G0187300, Acyan03G0270600, Acyan03G0279800, Acyan03G0295200, Acyan04G0104000, Acyan04G0104200, Acyan04G0104300, Acyan04G0104400, Acyan04G0104500, Acyan04G0104600, Acyan04G0104700, Acyan05G0102600, Acyan09G0184600, Acyan09G0184700, Acyan09G0184800, Acyan11G0021100
GO:0005215	9.65e-05	0.00403346	87	285	transporter activity	molecular_function	Acyan01G0006500, Acyan01G0006700, Acyan01G0006800, Acyan01G0006900, Acyan01G0007000, Acyan01G0101200, Acyan01G0101300, Acyan01G0101400, Acyan01G0110300, Acyan01G0197100, Acyan01G0205000, Acyan01G0313400, Acyan02G0226200, Acyan02G0226300, Acyan02G0226400, Acyan02G0269900, Acyan02G0271200, Acyan02G0272400, Acyan02G0272600, Acyan02G0272700, Acyan02G0299300, Acyan03G0290700, Acyan04G0001400, Acyan04G…
GO:0031408	0.000121636	0.00506141	32	81	oxylipin biosynthetic process	biological_process	Acyan02G0029200, Acyan02G0029300, Acyan02G0029500, Acyan03G0036000, Acyan03G0055600, Acyan03G0055700, Acyan03G0055800, Acyan04G0028800, Acyan04G0219500, Acyan04G0219700, Acyan04G0219800, Acyan06G0050000, Acyan08G0039100, Acyan08G0060400, Acyan09G0098200, Acyan09G0098300, Acyan09G0143100, Acyan09G0143200, Acyan09G0143300, Acyan09G0185300, Acyan09G0185400, Acyan09G0185500, Acyan10G0051500, Acyan10G…
GO:0005887	0.000130249	0.00539481	81	269	integral component of plasma membrane	cellular_component	Acyan01G0030400, Acyan01G0042800, Acyan02G0009000, Acyan02G0051000, Acyan02G0104900, Acyan02G0105100, Acyan02G0272700, Acyan02G0301100, Acyan03G0010000, Acyan03G0010100, Acyan03G0010300, Acyan03G0010400, Acyan03G0026200, Acyan03G0058500, Acyan03G0059400, Acyan03G0059500, Acyan03G0060000, Acyan03G0060400, Acyan03G0060700, Acyan03G0060800, Acyan03G0093000, Acyan03G0108100, Acyan03G0122600, Acyan03G…
GO:0072547	0.000134737	0.0055046	9	12	tricoumaroylspermidine meta-hydroxylase activity	molecular_function	Acyan02G0224000, Acyan02G0225400, Acyan02G0225500, Acyan02G0278500, Acyan11G0032300, Acyan11G0098300, Acyan11G0098400, Acyan11G0098600, Acyan11G0098900
GO:0072548	0.000134737	0.0055046	9	12	dicoumaroyl monocaffeoyl spermidine meta-hydroxylase activity	molecular_function	Acyan02G0224000, Acyan02G0225400, Acyan02G0225500, Acyan02G0278500, Acyan11G0032300, Acyan11G0098300, Acyan11G0098400, Acyan11G0098600, Acyan11G0098900
GO:0072549	0.000134737	0.0055046	9	12	monocoumaroyl dicaffeoyl spermidine meta-hydroxylase activity	molecular_function	Acyan02G0224000, Acyan02G0225400, Acyan02G0225500, Acyan02G0278500, Acyan11G0032300, Acyan11G0098300, Acyan11G0098400, Acyan11G0098600, Acyan11G0098900
GO:0003724	0.000138882	0.00563421	15	25	RNA helicase activity	molecular_function	Acyan01G0011500, Acyan02G0345900, Acyan02G0346100, Acyan05G0049300, Acyan05G0049900, Acyan05G0050000, Acyan05G0050500, Acyan05G0050600, Acyan07G0099400, Acyan07G0104600, Acyan08G0054900, Acyan10G0002600, Acyan12G0035800, Acyan13G0142100, AcyanUnG0035500
GO:0005345	0.000139465	0.00563421	13	23	purine nucleobase transmembrane transporter activity	molecular_function	Acyan07G0159800, Acyan10G0094300, Acyan10G0094400, Acyan10G0094500, Acyan10G0094600, Acyan10G0098300, Acyan11G0124800, Acyan11G0125100, Acyan12G0161700, Acyan13G0116000, Acyan13G0116300, Acyan13G0116500, Acyan13G0116900
GO:0022857	0.000140656	0.00563421	41	118	transmembrane transporter activity	molecular_function	Acyan02G0105100, Acyan02G0325700, Acyan02G0344600, Acyan02G0344700, Acyan02G0344800, Acyan02G0345000, Acyan02G0345100, Acyan03G0139100, Acyan03G0147000, Acyan03G0147100, Acyan03G0147400, Acyan03G0166600, Acyan03G0192500, Acyan03G0237600, Acyan03G0237700, Acyan03G0237900, Acyan05G0026400, Acyan08G0052900, Acyan08G0053000, Acyan08G0053100, Acyan08G0053400, Acyan08G0053500, Acyan08G0064700, Acyan08G…
GO:0015197	0.000141043	0.00563421	6	6	peptide transporter activity	molecular_function	Acyan01G0313400, Acyan02G0226200, Acyan07G0140100, Acyan07G0140200, Acyan08G0134600, Acyan08G0151600
GO:0015334	0.000141043	0.00563421	6	6	high-affinity oligopeptide transporter activity	molecular_function	Acyan01G0313400, Acyan02G0226200, Acyan07G0140100, Acyan07G0140200, Acyan08G0134600, Acyan08G0151600
GO:0006874	0.000143448	0.00567088	16	32	cellular calcium ion homeostasis	biological_process	Acyan01G0029200, Acyan01G0029300, Acyan01G0029400, Acyan01G0029500, Acyan01G0029600, Acyan01G0029700, Acyan04G0104000, Acyan04G0104200, Acyan04G0104300, Acyan04G0104400, Acyan04G0104500, Acyan04G0104600, Acyan04G0104700, Acyan09G0184600, Acyan09G0184700, Acyan09G0184800
GO:0010282	0.00014382	0.00567088	12	22	senescence-associated vacuole	cellular_component	Acyan09G0159000, Acyan09G0168700, Acyan09G0169900, Acyan13G0085000, Acyan13G0085500, Acyan13G0085600, Acyan13G0086400, Acyan13G0086500, Acyan13G0086800, AcyanUnG0021500, AcyanUnG0021800, AcyanUnG0021900
GO:0004930	0.000143854	0.00567088	11	17	G-protein coupled receptor activity	molecular_function	Acyan02G0267800, Acyan05G0027400, Acyan05G0172000, Acyan05G0172100, Acyan05G0172300, Acyan05G0172700, Acyan05G0172900, Acyan05G0173000, Acyan06G0001800, Acyan09G0203700, Acyan10G0008400
GO:0004506	0.000145955	0.00572858	6	6	squalene monooxygenase activity	molecular_function	Acyan03G0176600, Acyan03G0176700, Acyan03G0176800, Acyan03G0177000, Acyan04G0169400, Acyan10G0079200
GO:0047209	0.00015376	0.00600867	7	8	coniferyl-alcohol glucosyltransferase activity	molecular_function	Acyan04G0015700, Acyan06G0038100, Acyan06G0038400, Acyan06G0038500, Acyan06G0038600, Acyan10G0048100, Acyan13G0082800
GO:0047681	0.000160129	0.00623049	7	9	aryl-alcohol dehydrogenase (NADP+) activity	molecular_function	Acyan02G0053300, Acyan03G0036600, Acyan03G0036800, Acyan06G0087700, Acyan06G0089300, Acyan06G0089400, Acyan06G0137300
GO:0010333	0.000166335	0.00644403	28	68	terpene synthase activity	molecular_function	Acyan02G0343700, Acyan02G0343800, Acyan02G0343900, Acyan03G0034600, Acyan03G0291200, Acyan08G0149400, Acyan09G0197500, Acyan09G0197600, Acyan09G0197700, Acyan12G0124500, Acyan13G0051600, Acyan13G0051700, Acyan13G0051800, Acyan13G0052100, Acyan13G0052200, Acyan13G0052300, Acyan13G0052400, Acyan13G0052900, Acyan13G0053000, Acyan13G0073400, Acyan13G0073500, Acyan13G0073600, Acyan13G0074400, Acyan13G…
GO:0015802	0.000174751	0.00674105	17	34	basic amino acid transport	biological_process	Acyan01G0014300, Acyan03G0035400, Acyan03G0315100, Acyan03G0315200, Acyan03G0315500, Acyan03G0315600, Acyan03G0315900, Acyan03G0316000, Acyan04G0251700, Acyan05G0134700, Acyan06G0113700, Acyan06G0114300, Acyan09G0141400, Acyan09G0141800, Acyan10G0081600, Acyan10G0126100, Acyan12G0118100
GO:0009505	0.000177766	0.00682803	139	496	plant-type cell wall	cellular_component	Acyan01G0041600, Acyan01G0041800, Acyan01G0042100, Acyan01G0042200, Acyan01G0045900, Acyan01G0046500, Acyan01G0046700, Acyan01G0046900, Acyan01G0047800, Acyan01G0048000, Acyan01G0055500, Acyan01G0194000, Acyan01G0225700, Acyan02G0014900, Acyan02G0015000, Acyan02G0015100, Acyan02G0015200, Acyan02G0206300, Acyan02G0243300, Acyan02G0243400, Acyan02G0243500, Acyan02G0243700, Acyan02G0243800, Acyan02G…
GO:0046933	0.000188935	0.00722616	13	28	proton-transporting ATP synthase activity, rotational mechanism	molecular_function	Acyan01G0218900, Acyan02G0202800, Acyan03G0238800, Acyan03G0265400, Acyan03G0265700, Acyan03G0266400, Acyan05G0020100, Acyan08G0165800, Acyan13G0029900, AcyanMtG0005100, AcyanPtG0000900, AcyanPtG0003000, AcyanUnG0047600
GO:0009098	0.000191135	0.00727932	10	15	leucine biosynthetic process	biological_process	Acyan01G0104900, Acyan01G0105000, Acyan01G0167400, Acyan03G0195100, Acyan06G0025400, Acyan06G0080900, Acyan07G0071600, Acyan07G0110300, Acyan10G0080300, Acyan10G0080400
GO:0010623	0.000195306	0.00740679	15	32	developmental programmed cell death	biological_process	Acyan09G0159000, Acyan09G0168700, Acyan09G0169900, Acyan09G0170100, Acyan09G0170200, Acyan13G0085000, Acyan13G0085500, Acyan13G0085600, Acyan13G0086400, Acyan13G0086500, Acyan13G0086800, Acyan13G0093600, AcyanUnG0021500, AcyanUnG0021800, AcyanUnG0021900
GO:0071492	0.000199953	0.00755117	7	10	cellular response to UV-A	biological_process	Acyan01G0073400, Acyan01G0073500, Acyan01G0073600, Acyan01G0073700, Acyan04G0211600, Acyan06G0027300, Acyan06G0029600
GO:0016747	0.000201887	0.00756582	50	149	transferase activity, transferring acyl groups other than amino-acyl groups	molecular_function	Acyan01G0034800, Acyan01G0076200, Acyan01G0076300, Acyan01G0076400, Acyan01G0076500, Acyan01G0076600, Acyan01G0076700, Acyan01G0283500, Acyan01G0283600, Acyan04G0072000, Acyan04G0229000, Acyan04G0229100, Acyan04G0229200, Acyan05G0039600, Acyan05G0051500, Acyan05G0067400, Acyan05G0113500, Acyan06G0018300, Acyan06G0018500, Acyan06G0018600, Acyan06G0018700, Acyan06G0018800, Acyan06G0019000, Acyan06G…
GO:0047215	0.000202186	0.00756582	13	23	indole-3-acetate beta-glucosyltransferase activity	molecular_function	Acyan01G0129300, Acyan01G0334700, Acyan03G0035100, Acyan03G0109400, Acyan03G0257100, Acyan04G0193700, Acyan09G0235100, Acyan09G0235200, Acyan09G0235400, Acyan09G0235700, Acyan11G0070400, Acyan11G0127500, Acyan11G0128000
GO:0007017	0.000203192	0.00756582	19	43	microtubule-based process	biological_process	Acyan01G0185600, Acyan01G0309900, Acyan02G0091500, Acyan02G0091600, Acyan02G0091800, Acyan02G0221200, Acyan02G0295600, Acyan03G0135300, Acyan04G0174300, Acyan06G0082500, Acyan07G0008200, Acyan07G0136900, Acyan08G0125000, Acyan10G0005400, Acyan10G0081900, Acyan11G0035200, Acyan11G0036900, Acyan11G0072800, Acyan13G0151500
GO:0050502	0.000204004	0.00756582	23	53	cis-zeatin O-beta-D-glucosyltransferase activity	molecular_function	Acyan03G0054600, Acyan03G0082300, Acyan03G0083200, Acyan04G0198000, Acyan04G0199200, Acyan04G0199400, Acyan08G0082300, Acyan08G0147800, Acyan09G0050300, Acyan09G0081700, Acyan09G0081800, Acyan10G0099300, Acyan10G0099500, Acyan10G0099600, Acyan10G0099700, Acyan10G0100000, Acyan10G0100100, Acyan10G0100200, Acyan10G0100600, Acyan10G0100700, Acyan13G0016900, Acyan13G0017800, Acyan13G0176100
GO:0005313	0.000204817	0.00756582	13	23	L-glutamate transmembrane transporter activity	molecular_function	Acyan02G0009000, Acyan03G0315100, Acyan03G0315200, Acyan03G0315500, Acyan03G0315600, Acyan03G0315900, Acyan03G0316000, Acyan04G0174200, Acyan05G0134900, Acyan05G0135200, Acyan08G0169700, Acyan08G0170000, Acyan10G0081600
GO:0048038	0.000205392	0.00756582	21	52	quinone binding	molecular_function	Acyan01G0053700, Acyan01G0061900, Acyan01G0062000, Acyan01G0062100, Acyan01G0064700, Acyan01G0065300, Acyan03G0153000, Acyan04G0169000, Acyan07G0167700, Acyan08G0073500, Acyan11G0024600, Acyan11G0024700, Acyan11G0097800, Acyan11G0097900, AcyanMtG0007400, AcyanMtG0007500, AcyanPtG0004600, AcyanPtG0005800, AcyanPtG0007100, AcyanUnG0045000, AcyanUnG0045200
GO:0009690	0.000219054	0.00803615	16	32	cytokinin metabolic process	biological_process	Acyan01G0308700, Acyan01G0308900, Acyan02G0242500, Acyan02G0345600, Acyan02G0345800, Acyan05G0093400, Acyan05G0093500, Acyan05G0093600, Acyan05G0093700, Acyan07G0135200, Acyan07G0135300, Acyan08G0014800, Acyan10G0036500, Acyan12G0148900, AcyanUnG0034300, AcyanUnG0034400
GO:0015193	0.000226036	0.00822215	10	16	L-proline transmembrane transporter activity	molecular_function	Acyan03G0315100, Acyan03G0315200, Acyan03G0315500, Acyan03G0315600, Acyan03G0315900, Acyan03G0316000, Acyan04G0174200, Acyan05G0134900, Acyan05G0135200, Acyan10G0081600
GO:0035524	0.000226036	0.00822215	10	16	proline transmembrane transport	biological_process	Acyan03G0315100, Acyan03G0315200, Acyan03G0315500, Acyan03G0315600, Acyan03G0315900, Acyan03G0316000, Acyan04G0174200, Acyan05G0134900, Acyan05G0135200, Acyan10G0081600
GO:0009823	0.000227783	0.00822215	7	8	cytokinin catabolic process	biological_process	Acyan02G0242500, Acyan05G0093400, Acyan05G0093500, Acyan05G0093600, Acyan05G0093700, Acyan08G0014800, Acyan10G0036500
GO:0019139	0.000227783	0.00822215	7	8	cytokinin dehydrogenase activity	molecular_function	Acyan02G0242500, Acyan05G0093400, Acyan05G0093500, Acyan05G0093600, Acyan05G0093700, Acyan08G0014800, Acyan10G0036500
GO:0005272	0.000232548	0.00836058	6	6	sodium channel activity	molecular_function	Acyan09G0134100, Acyan09G0238100, Acyan09G0238200, Acyan09G0238300, Acyan09G0238500, Acyan09G0238800
GO:0015692	0.000241967	0.00863014	7	8	lead ion transport	biological_process	Acyan01G0327000, Acyan01G0327100, Acyan01G0327200, Acyan02G0112200, Acyan05G0148100, Acyan05G0148500, Acyan05G0148600
GO:0046865	0.000241967	0.00863014	7	8	terpenoid transport	biological_process	Acyan01G0327000, Acyan01G0327100, Acyan01G0327200, Acyan02G0112200, Acyan05G0148100, Acyan05G0148500, Acyan05G0148600
GO:0043078	0.000246494	0.00875688	15	35	polar nucleus	cellular_component	Acyan01G0252800, Acyan04G0172300, Acyan04G0173100, Acyan04G0173300, Acyan05G0037500, Acyan07G0052000, Acyan07G0052400, Acyan07G0068500, Acyan07G0094800, Acyan07G0181700, Acyan09G0017600, Acyan09G0072500, Acyan10G0005800, Acyan12G0094800, Acyan13G0151200
GO:0031640	0.000271872	0.0096204	13	31	killing of cells of other organism	biological_process	Acyan02G0056000, Acyan02G0154600, Acyan02G0154800, Acyan02G0290600, Acyan03G0209900, Acyan05G0035800, Acyan05G0035900, Acyan05G0036000, Acyan07G0102000, Acyan07G0102100, Acyan07G0102300, Acyan08G0133400, Acyan08G0155400
GO:0071490	0.000291958	0.0102505	4	4	cellular response to far red light	biological_process	Acyan01G0073400, Acyan01G0073500, Acyan01G0073600, Acyan01G0073700
GO:0071491	0.000291958	0.0102505	4	4	cellular response to red light	biological_process	Acyan01G0073400, Acyan01G0073500, Acyan01G0073600, Acyan01G0073700
GO:0005355	0.00029951	0.0103938	23	52	glucose transmembrane transporter activity	molecular_function	Acyan01G0042800, Acyan02G0104900, Acyan02G0105100, Acyan03G0058500, Acyan03G0059400, Acyan03G0059500, Acyan03G0060000, Acyan03G0060400, Acyan03G0060700, Acyan03G0060800, Acyan04G0120700, Acyan04G0121600, Acyan04G0224200, Acyan04G0224300, Acyan04G0224400, Acyan04G0224500, Acyan05G0073900, Acyan05G0074000, Acyan06G0041100, Acyan06G0041200, Acyan06G0045200, Acyan10G0041900, Acyan10G0042000
GO:0035428	0.00029951	0.0103938	23	52	hexose transmembrane transport	biological_process	Acyan01G0042800, Acyan02G0104900, Acyan02G0105100, Acyan03G0058500, Acyan03G0059400, Acyan03G0059500, Acyan03G0060000, Acyan03G0060400, Acyan03G0060700, Acyan03G0060800, Acyan04G0120700, Acyan04G0121600, Acyan04G0224200, Acyan04G0224300, Acyan04G0224400, Acyan04G0224500, Acyan05G0073900, Acyan05G0074000, Acyan06G0041100, Acyan06G0041200, Acyan06G0045200, Acyan10G0041900, Acyan10G0042000
GO:0046323	0.00029951	0.0103938	23	52	glucose import	biological_process	Acyan01G0042800, Acyan02G0104900, Acyan02G0105100, Acyan03G0058500, Acyan03G0059400, Acyan03G0059500, Acyan03G0060000, Acyan03G0060400, Acyan03G0060700, Acyan03G0060800, Acyan04G0120700, Acyan04G0121600, Acyan04G0224200, Acyan04G0224300, Acyan04G0224400, Acyan04G0224500, Acyan05G0073900, Acyan05G0074000, Acyan06G0041100, Acyan06G0041200, Acyan06G0045200, Acyan10G0041900, Acyan10G0042000
GO:0035336	0.000303706	0.0104989	8	11	long-chain fatty-acyl-CoA metabolic process	biological_process	Acyan01G0247500, Acyan01G0247800, Acyan01G0248000, Acyan01G0248100, Acyan01G0248200, Acyan01G0248400, Acyan01G0248500, Acyan13G0152400
GO:0048497	0.000306582	0.0105577	11	17	maintenance of floral organ identity	biological_process	Acyan02G0090200, Acyan02G0116400, Acyan02G0183400, Acyan02G0291100, Acyan04G0039800, Acyan09G0203100, Acyan09G0203200, Acyan11G0083900, Acyan13G0036500, Acyan13G0036600, Acyan13G0036700
GO:0022891	0.000316638	0.0108624	24	56	substrate-specific transmembrane transporter activity	molecular_function	Acyan01G0042800, Acyan02G0104900, Acyan02G0105100, Acyan03G0058500, Acyan03G0059400, Acyan03G0059500, Acyan03G0060000, Acyan03G0060400, Acyan03G0060600, Acyan03G0060700, Acyan03G0060800, Acyan04G0120700, Acyan04G0121600, Acyan04G0224200, Acyan04G0224300, Acyan04G0224400, Acyan04G0224500, Acyan05G0073900, Acyan05G0074000, Acyan06G0041100, Acyan06G0041200, Acyan06G0045200, Acyan10G0041900, Acyan10G…
GO:0003796	0.000330063	0.0112799	9	14	lysozyme activity	molecular_function	Acyan02G0314200, Acyan02G0314700, Acyan04G0056500, Acyan04G0056600, Acyan04G0056800, Acyan04G0057600, Acyan04G0057700, Acyan04G0057800, Acyan04G0057900
GO:0009835	0.000390054	0.0132796	39	115	fruit ripening	biological_process	Acyan01G0045900, Acyan01G0046500, Acyan01G0046700, Acyan01G0046900, Acyan01G0047400, Acyan01G0047800, Acyan01G0048000, Acyan01G0177000, Acyan01G0177100, Acyan01G0177400, Acyan02G0275100, Acyan02G0275200, Acyan02G0278500, Acyan02G0278700, Acyan02G0278800, Acyan02G0278900, Acyan02G0279200, Acyan02G0279400, Acyan02G0279500, Acyan02G0279600, Acyan02G0279700, Acyan03G0193300, Acyan04G0009800, Acyan04G…
GO:0042178	0.000420016	0.0142457	9	14	xenobiotic catabolic process	biological_process	Acyan04G0015700, Acyan04G0061800, Acyan04G0061900, Acyan04G0062000, Acyan04G0062100, Acyan06G0038300, Acyan11G0050900, Acyan11G0051000, Acyan13G0082800
GO:0072532	0.000451714	0.015093	8	11	tri-(feruloyl or hydroxyferuloyl) spermidine meta-hydroxylase activity	molecular_function	Acyan02G0224000, Acyan02G0225500, Acyan02G0278500, Acyan11G0032300, Acyan11G0098300, Acyan11G0098400, Acyan11G0098600, Acyan11G0098900
GO:0072550	0.000451714	0.015093	8	11	triferuloylspermidine meta-hydroxylase activity	molecular_function	Acyan02G0224000, Acyan02G0225500, Acyan02G0278500, Acyan11G0032300, Acyan11G0098300, Acyan11G0098400, Acyan11G0098600, Acyan11G0098900
GO:0072551	0.000451714	0.015093	8	11	diferuloyl mono-(hydroxyferuloyl) spermidine meta-hydroxylase activity	molecular_function	Acyan02G0224000, Acyan02G0225500, Acyan02G0278500, Acyan11G0032300, Acyan11G0098300, Acyan11G0098400, Acyan11G0098600, Acyan11G0098900
GO:0072552	0.000451714	0.015093	8	11	monoferuloyl di-(hydroxyferuloyl) spermidine meta-hydroxylase activity	molecular_function	Acyan02G0224000, Acyan02G0225500, Acyan02G0278500, Acyan11G0032300, Acyan11G0098300, Acyan11G0098400, Acyan11G0098600, Acyan11G0098900
GO:0010181	0.000474834	0.0158067	20	49	FMN binding	molecular_function	Acyan02G0146400, Acyan02G0146600, Acyan03G0055600, Acyan03G0055700, Acyan03G0055800, Acyan03G0236000, Acyan03G0236100, Acyan04G0028800, Acyan05G0062100, Acyan10G0044300, Acyan10G0109900, Acyan10G0110000, Acyan10G0160900, Acyan10G0161000, Acyan10G0161100, Acyan10G0161300, Acyan13G0051000, Acyan13G0128000, Acyan13G0128200, Acyan13G0128300
GO:0072593	0.000483874	0.0160482	16	36	reactive oxygen species metabolic process	biological_process	Acyan01G0029200, Acyan01G0029300, Acyan01G0029400, Acyan01G0029500, Acyan01G0029600, Acyan01G0029700, Acyan04G0104000, Acyan04G0104200, Acyan04G0104300, Acyan04G0104400, Acyan04G0104500, Acyan04G0104600, Acyan04G0104700, Acyan09G0184600, Acyan09G0184700, Acyan09G0184800
GO:0016788	0.000553262	0.0182821	53	180	hydrolase activity, acting on ester bonds	molecular_function	Acyan01G0019000, Acyan01G0020700, Acyan01G0020800, Acyan02G0005700, Acyan02G0005900, Acyan02G0006200, Acyan02G0006700, Acyan02G0006900, Acyan02G0135800, Acyan03G0115400, Acyan03G0115700, Acyan03G0115900, Acyan03G0138800, Acyan03G0143400, Acyan03G0146400, Acyan05G0107400, Acyan05G0107500, Acyan05G0167600, Acyan06G0030900, Acyan06G0031000, Acyan06G0031400, Acyan06G0065000, Acyan06G0065200, Acyan06G…
GO:0042973	0.00055813	0.0183754	27	74	glucan endo-1,3-beta-D-glucosidase activity	molecular_function	Acyan01G0206400, Acyan02G0171700, Acyan02G0240600, Acyan02G0240700, Acyan02G0240800, Acyan02G0240900, Acyan02G0241000, Acyan02G0241100, Acyan02G0241500, Acyan03G0128900, Acyan05G0070100, Acyan05G0100700, Acyan05G0100800, Acyan05G0100900, Acyan05G0101000, Acyan05G0101100, Acyan06G0146000, Acyan07G0059400, Acyan07G0060300, Acyan07G0102000, Acyan09G0059800, Acyan09G0211500, Acyan09G0211600, Acyan09G…
GO:0071260	0.000610141	0.0200144	6	7	cellular response to mechanical stimulus	biological_process	Acyan04G0078800, Acyan04G0078900, Acyan04G0280200, Acyan06G0005900, Acyan09G0203600, Acyan10G0008400
GO:0016491	0.00062166	0.0203181	135	550	oxidoreductase activity	molecular_function	Acyan01G0073800, Acyan01G0073900, Acyan01G0102100, Acyan01G0118800, Acyan01G0184400, Acyan01G0248600, Acyan01G0281000, Acyan01G0281100, Acyan01G0281300, Acyan01G0281600, Acyan01G0289200, Acyan01G0313600, Acyan02G0053300, Acyan02G0146400, Acyan02G0146600, Acyan02G0174700, Acyan02G0186800, Acyan02G0187000, Acyan02G0191700, Acyan02G0198500, Acyan02G0304400, Acyan02G0304700, Acyan03G0036000, Acyan03G…
GO:0042744	0.000639282	0.0208184	41	132	hydrogen peroxide catabolic process	biological_process	Acyan01G0041600, Acyan01G0041800, Acyan01G0041900, Acyan01G0042100, Acyan01G0042200, Acyan01G0194000, Acyan01G0194700, Acyan01G0194800, Acyan01G0195300, Acyan01G0279000, Acyan02G0014900, Acyan02G0015000, Acyan02G0015100, Acyan02G0015200, Acyan02G0329200, Acyan02G0332800, Acyan04G0119100, Acyan05G0060400, Acyan05G0060600, Acyan06G0027400, Acyan06G0029500, Acyan06G0053200, Acyan06G0053300, Acyan06G…
GO:0050529	0.000654151	0.0212257	6	8	polyneuridine-aldehyde esterase activity	molecular_function	Acyan06G0030900, Acyan06G0031000, Acyan06G0031300, Acyan06G0031400, Acyan13G0110200, Acyan13G0110400
GO:0010013	0.000687393	0.0222241	7	9	N-1-naphthylphthalamic acid binding	molecular_function	Acyan02G0031000, Acyan02G0031200, Acyan02G0031400, Acyan02G0031600, Acyan02G0031800, Acyan02G0032000, Acyan05G0122500
GO:0009814	0.000691476	0.022276	31	87	defense response, incompatible interaction	biological_process	Acyan02G0005700, Acyan02G0027100, Acyan02G0033300, Acyan02G0298100, Acyan02G0298200, Acyan02G0299700, Acyan02G0300000, Acyan03G0049400, Acyan03G0049600, Acyan03G0049900, Acyan03G0050200, Acyan03G0050400, Acyan03G0051000, Acyan03G0051200, Acyan03G0051300, Acyan03G0051500, Acyan03G0051600, Acyan03G0052000, Acyan03G0052400, Acyan03G0052600, Acyan03G0052800, Acyan03G0053500, Acyan04G0077000, Acyan06G…
GO:0015299	0.000699574	0.0224341	20	45	solute:proton antiporter activity	molecular_function	Acyan03G0139100, Acyan03G0147000, Acyan03G0147100, Acyan03G0147400, Acyan07G0155100, Acyan07G0155300, Acyan08G0052900, Acyan08G0053000, Acyan08G0053100, Acyan08G0053400, Acyan08G0053500, Acyan09G0165100, Acyan09G0165200, Acyan09G0165300, Acyan09G0204000, Acyan10G0050200, Acyan10G0050300, Acyan13G0031800, Acyan13G0032000, Acyan13G0032100
GO:0006461	0.000701378	0.0224341	13	27	protein complex assembly	biological_process	Acyan02G0027300, Acyan02G0310600, Acyan02G0311100, Acyan02G0312900, Acyan02G0313700, Acyan02G0314700, Acyan04G0211600, Acyan06G0027300, Acyan06G0029600, Acyan06G0147400, Acyan08G0159700, Acyan09G0009100, Acyan10G0146900
GO:0051502	0.000716827	0.0228039	6	7	diterpene phytoalexin biosynthetic process	biological_process	Acyan02G0278800, Acyan02G0279000, Acyan02G0279300, Acyan02G0279400, Acyan02G0279600, Acyan02G0279700
GO:0052593	0.000725625	0.0228039	8	11	tryptamine:oxygen oxidoreductase (deaminating) activity	molecular_function	Acyan01G0053700, Acyan01G0061900, Acyan01G0062000, Acyan01G0062100, Acyan01G0064700, Acyan01G0065300, Acyan11G0097800, Acyan11G0097900
GO:0052594	0.000725625	0.0228039	8	11	aminoacetone:oxygen oxidoreductase(deaminating) activity	molecular_function	Acyan01G0053700, Acyan01G0061900, Acyan01G0062000, Acyan01G0062100, Acyan01G0064700, Acyan01G0065300, Acyan11G0097800, Acyan11G0097900
GO:0052595	0.000725625	0.0228039	8	11	aliphatic-amine oxidase activity	molecular_function	Acyan01G0053700, Acyan01G0061900, Acyan01G0062000, Acyan01G0062100, Acyan01G0064700, Acyan01G0065300, Acyan11G0097800, Acyan11G0097900
GO:0052596	0.000725625	0.0228039	8	11	phenethylamine:oxygen oxidoreductase (deaminating) activity	molecular_function	Acyan01G0053700, Acyan01G0061900, Acyan01G0062000, Acyan01G0062100, Acyan01G0064700, Acyan01G0065300, Acyan11G0097800, Acyan11G0097900
GO:0005351	0.000754403	0.0236257	23	55	sugar:proton symporter activity	molecular_function	Acyan01G0042800, Acyan02G0104900, Acyan02G0105100, Acyan03G0058500, Acyan03G0059400, Acyan03G0059500, Acyan03G0060000, Acyan03G0060400, Acyan03G0060700, Acyan03G0060800, Acyan04G0120700, Acyan04G0121600, Acyan04G0224200, Acyan04G0224300, Acyan04G0224400, Acyan04G0224500, Acyan05G0073900, Acyan05G0074000, Acyan06G0041100, Acyan06G0041200, Acyan06G0045200, Acyan10G0041900, Acyan10G0042000
GO:0006624	0.000786699	0.0245516	7	9	vacuolar protein processing	biological_process	Acyan02G0156600, Acyan05G0131800, Acyan05G0131900, Acyan05G0132000, Acyan07G0109500, Acyan09G0167600, Acyan11G0099700
GO:0048240	0.000811076	0.0252247	3	3	sperm capacitation	biological_process	Acyan07G0098800, Acyan10G0153300, Acyan10G0153400
GO:0008216	0.000821688	0.0254284	9	14	spermidine metabolic process	biological_process	Acyan02G0224000, Acyan02G0225400, Acyan02G0225500, Acyan02G0278500, Acyan11G0032300, Acyan11G0098300, Acyan11G0098400, Acyan11G0098600, Acyan11G0098900
GO:0047251	0.000823282	0.0254284	8	12	thiohydroximate beta-D-glucosyltransferase activity	molecular_function	Acyan01G0333700, Acyan03G0035100, Acyan03G0109400, Acyan09G0235100, Acyan09G0235200, Acyan09G0235600, Acyan09G0235700, Acyan11G0070400
GO:0005365	0.00091088	0.0271993	6	7	myo-inositol transmembrane transporter activity	molecular_function	Acyan04G0224200, Acyan04G0224300, Acyan04G0224400, Acyan04G0224500, Acyan05G0073900, Acyan05G0074000
GO:0015148	0.00091088	0.0271993	6	7	D-xylose transmembrane transporter activity	molecular_function	Acyan04G0224200, Acyan04G0224300, Acyan04G0224400, Acyan04G0224500, Acyan05G0073900, Acyan05G0074000
GO:0015575	0.00091088	0.0271993	6	7	mannitol transmembrane transporter activity	molecular_function	Acyan04G0224200, Acyan04G0224300, Acyan04G0224400, Acyan04G0224500, Acyan05G0073900, Acyan05G0074000
GO:0015576	0.00091088	0.0271993	6	7	sorbitol transmembrane transporter activity	molecular_function	Acyan04G0224200, Acyan04G0224300, Acyan04G0224400, Acyan04G0224500, Acyan05G0073900, Acyan05G0074000
GO:0015591	0.00091088	0.0271993	6	7	D-ribose transmembrane transporter activity	molecular_function	Acyan04G0224200, Acyan04G0224300, Acyan04G0224400, Acyan04G0224500, Acyan05G0073900, Acyan05G0074000
GO:0015752	0.00091088	0.0271993	6	7	D-ribose transport	biological_process	Acyan04G0224200, Acyan04G0224300, Acyan04G0224400, Acyan04G0224500, Acyan05G0073900, Acyan05G0074000
GO:0015753	0.00091088	0.0271993	6	7	D-xylose transport	biological_process	Acyan04G0224200, Acyan04G0224300, Acyan04G0224400, Acyan04G0224500, Acyan05G0073900, Acyan05G0074000
GO:0015757	0.00091088	0.0271993	6	7	galactose transport	biological_process	Acyan04G0224200, Acyan04G0224300, Acyan04G0224400, Acyan04G0224500, Acyan05G0073900, Acyan05G0074000
GO:0015795	0.00091088	0.0271993	6	7	sorbitol transport	biological_process	Acyan04G0224200, Acyan04G0224300, Acyan04G0224400, Acyan04G0224500, Acyan05G0073900, Acyan05G0074000
GO:0015797	0.00091088	0.0271993	6	7	mannitol transport	biological_process	Acyan04G0224200, Acyan04G0224300, Acyan04G0224400, Acyan04G0224500, Acyan05G0073900, Acyan05G0074000
GO:1990169	0.000919382	0.0273623	9	16	stress response to copper ion	biological_process	Acyan09G0169900, Acyan13G0085000, Acyan13G0085600, Acyan13G0086400, Acyan13G0086500, Acyan13G0086800, AcyanUnG0021500, AcyanUnG0021800, AcyanUnG0021900
GO:0080050	0.000933289	0.0276845	5	5	regulation of seed development	biological_process	Acyan02G0220700, Acyan02G0220900, Acyan03G0137400, Acyan07G0014200, Acyan08G0097500
GO:0006699	0.000950522	0.0280108	4	4	bile acid biosynthetic process	biological_process	Acyan02G0174700, Acyan04G0242300, Acyan04G0242400, Acyan10G0015500
GO:0008209	0.000950522	0.0280108	4	4	androgen metabolic process	biological_process	Acyan02G0174700, Acyan04G0242300, Acyan04G0242400, Acyan10G0015500
GO:0016760	0.000965829	0.0282879	22	52	cellulose synthase (UDP-forming) activity	molecular_function	Acyan01G0085400, Acyan01G0085600, Acyan01G0086000, Acyan01G0086300, Acyan01G0086400, Acyan01G0086500, Acyan01G0086700, Acyan01G0087000, Acyan01G0087100, Acyan02G0176700, Acyan03G0309700, Acyan03G0309900, Acyan03G0310000, Acyan03G0310200, Acyan03G0310300, Acyan03G0310400, Acyan11G0058600, Acyan11G0058700, Acyan11G0058900, Acyan11G0059000, Acyan11G0059100, Acyan13G0173800
GO:0042797	0.000969368	0.0282879	5	5	tRNA transcription from RNA polymerase III promoter	biological_process	Acyan01G0000500, Acyan01G0001100, Acyan01G0001300, Acyan01G0001400, Acyan12G0075300
GO:0045089	0.000969368	0.0282879	5	5	positive regulation of innate immune response	biological_process	Acyan01G0000500, Acyan01G0001100, Acyan01G0001300, Acyan01G0001400, Acyan12G0075300
GO:0033095	0.00097252	0.028288	8	14	aleurone grain	cellular_component	Acyan09G0169900, Acyan09G0170100, Acyan09G0170200, Acyan13G0086400, Acyan13G0086500, Acyan13G0086800, AcyanUnG0021500, AcyanUnG0021900
GO:0051555	0.000996656	0.0288155	19	47	flavonol biosynthetic process	biological_process	Acyan01G0136000, Acyan01G0136300, Acyan01G0136400, Acyan03G0054600, Acyan04G0074600, Acyan04G0075900, Acyan04G0197300, Acyan04G0197400, Acyan04G0197900, Acyan04G0198700, Acyan04G0198800, Acyan04G0199200, Acyan04G0199400, Acyan08G0147800, Acyan09G0065300, Acyan09G0065600, Acyan09G0081800, Acyan09G0186300, Acyan10G0067000
GO:0008535	0.000997066	0.0288155	8	13	respiratory chain complex IV assembly	biological_process	Acyan01G0133600, Acyan02G0187700, Acyan03G0197600, Acyan03G0198100, Acyan03G0202300, Acyan03G0207800, AcyanUnG0002500, AcyanUnG0002800
GO:0009615	0.00112166	0.0323125	26	70	response to virus	biological_process	Acyan01G0288700, Acyan02G0264600, Acyan02G0264700, Acyan02G0265000, Acyan02G0265100, Acyan02G0265600, Acyan02G0265700, Acyan02G0265800, Acyan02G0265900, Acyan02G0346200, Acyan02G0346400, Acyan02G0346500, Acyan02G0346600, Acyan05G0001400, Acyan06G0071200, Acyan06G0071400, Acyan06G0071600, Acyan07G0119500, Acyan08G0144300, Acyan08G0144400, Acyan09G0064500, Acyan11G0015600, Acyan12G0080900, Acyan12G…
GO:0045292	0.00124887	0.0358622	15	33	mRNA cis splicing, via spliceosome	biological_process	Acyan01G0043400, Acyan01G0173700, Acyan02G0108800, Acyan02G0166700, Acyan02G0166800, Acyan02G0241200, Acyan04G0157400, Acyan04G0212300, Acyan04G0212500, Acyan04G0218400, Acyan04G0218500, Acyan04G0244300, Acyan04G0244400, Acyan13G0061900, Acyan13G0182300
GO:0005784	0.00127328	0.0364465	3	4	Sec61 translocon complex	cellular_component	Acyan03G0115200, Acyan04G0018800, Acyan06G0142400
GO:0016020	0.00130756	0.0373092	517	2278	membrane	cellular_component	Acyan01G0006500, Acyan01G0006700, Acyan01G0006800, Acyan01G0006900, Acyan01G0007000, Acyan01G0033400, Acyan01G0034800, Acyan01G0045700, Acyan01G0076200, Acyan01G0076300, Acyan01G0076400, Acyan01G0076500, Acyan01G0076600, Acyan01G0076700, Acyan01G0085600, Acyan01G0086300, Acyan01G0086400, Acyan01G0086500, Acyan01G0093500, Acyan01G0097800, Acyan01G0101200, Acyan01G0101300, Acyan01G0101400, Acyan01G…
GO:0051213	0.00132429	0.0376669	23	59	dioxygenase activity	molecular_function	Acyan02G0197700, Acyan02G0326400, Acyan02G0326500, Acyan02G0326600, Acyan02G0326700, Acyan02G0326800, Acyan03G0154600, Acyan04G0214200, Acyan04G0214300, Acyan04G0214400, Acyan04G0214500, Acyan04G0214600, Acyan04G0214700, Acyan04G0231100, Acyan04G0231200, Acyan06G0065900, Acyan06G0066100, Acyan06G0066200, Acyan09G0007000, Acyan12G0020600, Acyan12G0021500, Acyan12G0062300, Acyan13G0021500
GO:0005683	0.0013403	0.038002	4	7	U7 snRNP	cellular_component	Acyan05G0027500, Acyan05G0029700, Acyan06G0159500, Acyan12G0106300
GO:0009772	0.00135	0.0381565	10	19	photosynthetic electron transport in photosystem II	biological_process	Acyan03G0265400, Acyan03G0265700, Acyan03G0266400, Acyan05G0021400, Acyan12G0019100, Acyan13G0029900, AcyanPtG0000200, AcyanPtG0001700, AcyanPtG0001800, AcyanUnG0032400
GO:0005783	0.00140865	0.0396894	227	952	endoplasmic reticulum	cellular_component	Acyan01G0034800, Acyan01G0041600, Acyan01G0041800, Acyan01G0041900, Acyan01G0043800, Acyan01G0043900, Acyan01G0044000, Acyan01G0076200, Acyan01G0076300, Acyan01G0076400, Acyan01G0076500, Acyan01G0076600, Acyan01G0076700, Acyan01G0086000, Acyan01G0094200, Acyan01G0094300, Acyan01G0094400, Acyan01G0096400, Acyan01G0150300, Acyan01G0204900, Acyan01G0213900, Acyan01G0225700, Acyan01G0227000, Acyan01G…
GO:0080150	0.00145791	0.040949	5	6	S-adenosyl-L-methionine:benzoic acid carboxyl methyl transferase activity	molecular_function	Acyan06G0049700, Acyan09G0098200, Acyan09G0098300, Acyan12G0153100, Acyan12G0153200
GO:0050004	0.00148314	0.041528	7	10	isoflavone 7-O-glucosyltransferase activity	molecular_function	Acyan02G0297300, Acyan02G0308300, Acyan02G0308400, Acyan02G0308500, Acyan02G0308600, Acyan02G0308700, Acyan06G0062800
GO:0009544	0.00153716	0.0429067	4	4	chloroplast ATP synthase complex	cellular_component	Acyan03G0265400, Acyan03G0265700, Acyan03G0266400, Acyan13G0029900
GO:0010184	0.00155994	0.0430821	5	6	cytokinin transport	biological_process	Acyan10G0094300, Acyan10G0094400, Acyan10G0094500, Acyan10G0094600, Acyan10G0098300
GO:0015211	0.00155994	0.0430821	5	6	purine nucleoside transmembrane transporter activity	molecular_function	Acyan10G0094300, Acyan10G0094400, Acyan10G0094500, Acyan10G0094600, Acyan10G0098300
GO:0015860	0.00155994	0.0430821	5	6	purine nucleoside transmembrane transport	biological_process	Acyan10G0094300, Acyan10G0094400, Acyan10G0094500, Acyan10G0094600, Acyan10G0098300
GO:0080187	0.00156421	0.0430821	9	17	floral organ senescence	biological_process	Acyan09G0169900, Acyan13G0085000, Acyan13G0085600, Acyan13G0086400, Acyan13G0086500, Acyan13G0086800, AcyanUnG0021500, AcyanUnG0021800, AcyanUnG0021900
GO:0009819	0.00156741	0.0430821	7	11	drought recovery	biological_process	Acyan06G0121000, Acyan06G0121100, Acyan06G0121300, Acyan07G0110400, Acyan07G0110500, Acyan12G0100100, Acyan12G0110500
GO:0006412	0.00161971	0.044384	84	424	translation	biological_process	Acyan01G0096400, Acyan01G0147100, Acyan01G0147300, Acyan01G0220000, Acyan01G0244300, Acyan01G0286000, Acyan01G0333500, Acyan02G0005400, Acyan02G0053700, Acyan02G0105800, Acyan02G0106000, Acyan02G0121500, Acyan02G0147700, Acyan02G0151000, Acyan02G0151100, Acyan02G0151300, Acyan02G0151700, Acyan02G0173100, Acyan02G0208900, Acyan02G0261200, Acyan03G0009900, Acyan03G0155900, Acyan04G0107000, Acyan04G…
GO:0008643	0.00168421	0.0460113	39	125	carbohydrate transport	biological_process	Acyan01G0011800, Acyan01G0042800, Acyan02G0104900, Acyan02G0105100, Acyan02G0272800, Acyan03G0010000, Acyan03G0058500, Acyan03G0059400, Acyan03G0059500, Acyan03G0060000, Acyan03G0060400, Acyan03G0060600, Acyan03G0060700, Acyan03G0060800, Acyan03G0122600, Acyan03G0124600, Acyan04G0120700, Acyan04G0121600, Acyan04G0224300, Acyan04G0224400, Acyan04G0224500, Acyan05G0073900, Acyan05G0074000, Acyan06G…
GO:0005200	0.0017101	0.0465769	15	34	structural constituent of cytoskeleton	molecular_function	Acyan01G0185600, Acyan01G0309900, Acyan02G0221200, Acyan02G0295600, Acyan03G0135300, Acyan04G0174300, Acyan06G0082500, Acyan07G0008200, Acyan07G0136900, Acyan08G0125000, Acyan10G0081900, Acyan11G0035200, Acyan11G0036900, Acyan11G0072800, Acyan13G0151500
GO:0006633	0.00176079	0.0478125	41	138	fatty acid biosynthetic process	biological_process	Acyan01G0034800, Acyan01G0076200, Acyan01G0076300, Acyan01G0076400, Acyan01G0076500, Acyan01G0076600, Acyan01G0076700, Acyan01G0102000, Acyan01G0133000, Acyan01G0283500, Acyan01G0283600, Acyan02G0071000, Acyan02G0310200, Acyan02G0312200, Acyan03G0028400, Acyan03G0028900, Acyan03G0029000, Acyan03G0029200, Acyan03G0029500, Acyan03G0029600, Acyan03G0029700, Acyan04G0072000, Acyan04G0229000, Acyan04G…
GO:0006418	0.00181658	0.049179	13	26	tRNA aminoacylation for protein translation	biological_process	Acyan01G0007800, Acyan02G0027300, Acyan02G0310600, Acyan02G0311100, Acyan02G0312900, Acyan02G0313700, Acyan02G0314700, Acyan06G0147400, Acyan08G0159700, Acyan09G0009100, Acyan09G0082400, Acyan10G0146900, Acyan13G0143900
GO:0022626	0.00183659	0.0495713	66	306	cytosolic ribosome	cellular_component	Acyan01G0011800, Acyan01G0034800, Acyan01G0076200, Acyan01G0076300, Acyan01G0076400, Acyan01G0076500, Acyan01G0076600, Acyan01G0076700, Acyan01G0096400, Acyan01G0111500, Acyan01G0244300, Acyan01G0286000, Acyan01G0288700, Acyan01G0333500, Acyan02G0041300, Acyan02G0053700, Acyan02G0173100, Acyan02G0208900, Acyan02G0261200, Acyan02G0329800, Acyan02G0332000, Acyan03G0009900, Acyan03G0155900, Acyan04G…
GO:0046459	0.00185766	0.04999	5	6	short-chain fatty acid metabolic process	biological_process	Acyan04G0237500, Acyan07G0145900, Acyan07G0146000, Acyan07G0146100, Acyan07G0183900
GO:0080054	0.00187532	0.0501647	9	16	low-affinity nitrate transmembrane transporter activity	molecular_function	Acyan02G0226200, Acyan02G0226300, Acyan03G0290700, Acyan05G0139700, Acyan05G0139800, Acyan05G0139900, Acyan05G0140000, Acyan05G0140200, Acyan08G0119500
GO:0080055	0.00187532	0.0501647	9	16	low-affinity nitrate transport	biological_process	Acyan02G0226200, Acyan02G0226300, Acyan03G0290700, Acyan05G0139700, Acyan05G0139800, Acyan05G0139900, Acyan05G0140000, Acyan05G0140200, Acyan08G0119500
GO:0043473	0.00188135	0.0501767	13	29	pigmentation	biological_process	Acyan01G0129300, Acyan01G0204900, Acyan01G0333700, Acyan03G0128400, Acyan03G0257100, Acyan04G0193700, Acyan11G0034600, Acyan13G0078600, Acyan13G0078700, Acyan13G0078900, Acyan13G0079900, Acyan13G0080000, Acyan13G0080100
GO:0045145	0.00197701	0.0525721	4	4	single-stranded DNA 5'-3' exodeoxyribonuclease activity	molecular_function	Acyan01G0274900, Acyan01G0275000, Acyan11G0070700, Acyan11G0128200
GO:0016209	0.001989	0.052735	6	8	antioxidant activity	molecular_function	Acyan03G0154600, Acyan08G0107000, Acyan09G0007000, Acyan12G0020600, Acyan12G0062300, Acyan13G0021500
GO:0004560	0.00201311	0.0532172	10	18	alpha-L-fucosidase activity	molecular_function	Acyan04G0190800, Acyan04G0191000, Acyan04G0191100, Acyan04G0191200, Acyan08G0015000, Acyan08G0015100, Acyan08G0049500, Acyan08G0049700, Acyan09G0125500, Acyan09G0126700
GO:0071366	0.00213843	0.0563643	9	16	cellular response to indolebutyric acid stimulus	biological_process	Acyan01G0006500, Acyan01G0006700, Acyan01G0006800, Acyan01G0006900, Acyan01G0007000, Acyan04G0085300, Acyan12G0048800, Acyan12G0085600, AcyanUnG0036500
GO:0016246	0.00229012	0.060186	15	31	RNA interference	biological_process	Acyan01G0043400, Acyan02G0264600, Acyan02G0264700, Acyan02G0265100, Acyan02G0265600, Acyan02G0265700, Acyan02G0265800, Acyan02G0265900, Acyan03G0028700, Acyan05G0154500, Acyan06G0000600, Acyan08G0144300, Acyan08G0144400, Acyan11G0015600, Acyan13G0061900
GO:0009698	0.00231087	0.0605542	16	36	phenylpropanoid metabolic process	biological_process	Acyan01G0281000, Acyan01G0281100, Acyan01G0281300, Acyan01G0281600, Acyan04G0176900, Acyan05G0034400, Acyan05G0034500, Acyan05G0042200, Acyan07G0125700, Acyan07G0126000, Acyan07G0126100, Acyan07G0126200, Acyan08G0039100, Acyan10G0146300, Acyan10G0146400, Acyan11G0121900
GO:0010041	0.00232705	0.0605727	4	4	response to iron(III) ion	biological_process	Acyan01G0204900, Acyan04G0147900, Acyan11G0034600, AcyanUnG0010900
GO:0004832	0.00233791	0.0605727	5	6	valine-tRNA ligase activity	molecular_function	Acyan01G0007800, Acyan02G0191000, Acyan02G0191100, Acyan02G0191300, AcyanUnG0053300
GO:0006438	0.00233791	0.0605727	5	6	valyl-tRNA aminoacylation	biological_process	Acyan01G0007800, Acyan02G0191000, Acyan02G0191100, Acyan02G0191300, AcyanUnG0053300
GO:0015992	0.0023449	0.0605727	27	74	proton transport	biological_process	Acyan01G0042800, Acyan01G0185400, Acyan02G0104900, Acyan02G0105100, Acyan02G0202800, Acyan03G0058500, Acyan03G0059400, Acyan03G0059500, Acyan03G0060000, Acyan03G0060400, Acyan03G0060700, Acyan03G0060800, Acyan04G0120700, Acyan04G0121600, Acyan04G0224200, Acyan04G0224300, Acyan04G0224400, Acyan04G0224500, Acyan05G0073900, Acyan05G0074000, Acyan06G0041100, Acyan06G0041200, Acyan06G0045200, Acyan10G…
GO:0004357	0.00235201	0.0605727	4	4	glutamate-cysteine ligase activity	molecular_function	Acyan11G0036600, Acyan11G0036700, Acyan11G0036800, Acyan11G0037000
GO:0009700	0.00235201	0.0605727	4	4	indole phytoalexin biosynthetic process	biological_process	Acyan11G0036600, Acyan11G0036700, Acyan11G0036800, Acyan11G0037000
GO:0016831	0.00239401	0.0614782	10	18	carboxy-lyase activity	molecular_function	Acyan03G0122400, Acyan03G0122800, Acyan03G0122900, Acyan03G0124200, Acyan03G0124400, Acyan04G0159000, Acyan07G0087900, Acyan11G0089800, Acyan13G0136500, Acyan13G0137100
GO:0004455	0.00242018	0.0619731	4	4	ketol-acid reductoisomerase activity	molecular_function	Acyan09G0170300, Acyan13G0086300, Acyan13G0086700, AcyanUnG0021700
GO:0006809	0.00244201	0.0623545	7	10	nitric oxide biosynthetic process	biological_process	Acyan01G0053700, Acyan01G0061900, Acyan01G0062000, Acyan01G0064700, Acyan01G0065300, Acyan11G0097800, Acyan11G0097900
GO:0046148	0.00250318	0.0637355	6	8	pigment biosynthetic process	biological_process	Acyan02G0297300, Acyan02G0308400, Acyan02G0308500, Acyan02G0308600, Acyan02G0308700, Acyan06G0062800
GO:0009808	0.00256602	0.0651509	11	23	lignin metabolic process	biological_process	Acyan01G0041600, Acyan04G0015700, Acyan05G0060400, Acyan05G0060600, Acyan06G0038100, Acyan06G0038400, Acyan06G0038500, Acyan06G0038600, Acyan09G0201600, Acyan10G0048100, Acyan13G0082800
GO:1900000	0.00260753	0.0660182	5	6	regulation of anthocyanin catabolic process	biological_process	Acyan01G0308700, Acyan01G0308900, Acyan07G0135200, Acyan07G0135300, Acyan12G0148900
GO:0000418	0.00266065	0.0671367	9	21	DNA-directed RNA polymerase IV complex	cellular_component	Acyan01G0080300, Acyan01G0081600, Acyan01G0195200, Acyan02G0290100, Acyan03G0095800, Acyan03G0095900, Acyan03G0096300, Acyan13G0140000, Acyan13G0140200
GO:0006488	0.00266664	0.0671367	9	17	dolichol-linked oligosaccharide biosynthetic process	biological_process	Acyan01G0150300, Acyan01G0246400, Acyan01G0246700, Acyan02G0210900, Acyan02G0242300, Acyan03G0175700, Acyan09G0066500, Acyan13G0116400, Acyan13G0117200
GO:0051238	0.00268799	0.0674852	6	8	sequestering of metal ion	biological_process	Acyan08G0165900, Acyan08G0166200, Acyan08G0166300, Acyan08G0166400, Acyan08G0166600, Acyan11G0130800
GO:0008281	0.00278679	0.0697706	8	13	sulfonylurea receptor activity	molecular_function	Acyan03G0274400, Acyan04G0158800, Acyan08G0041500, Acyan08G0041700, Acyan11G0048200, Acyan11G0048300, Acyan11G0048500, Acyan11G0048700
GO:0004325	0.00279543	0.0697925	4	4	ferrochelatase activity	molecular_function	Acyan03G0135900, Acyan03G0151700, Acyan06G0107400, Acyan09G0026500
GO:0008234	0.00288923	0.0717689	36	115	cysteine-type peptidase activity	molecular_function	Acyan01G0011800, Acyan02G0156600, Acyan03G0099700, Acyan03G0158300, Acyan03G0158700, Acyan03G0267200, Acyan04G0078800, Acyan04G0078900, Acyan04G0185700, Acyan05G0102100, Acyan05G0102600, Acyan05G0131800, Acyan05G0131900, Acyan05G0132000, Acyan06G0016500, Acyan06G0047700, Acyan08G0159600, Acyan09G0159000, Acyan09G0168700, Acyan09G0169900, Acyan09G0170100, Acyan09G0170200, Acyan10G0035600, Acyan10G…
GO:0051603	0.00289056	0.0717689	23	70	proteolysis involved in cellular protein catabolic process	biological_process	Acyan03G0031500, Acyan04G0078800, Acyan04G0078900, Acyan05G0102600, Acyan06G0016500, Acyan07G0028800, Acyan09G0159000, Acyan09G0168700, Acyan09G0169900, Acyan09G0170100, Acyan09G0170200, Acyan10G0035600, Acyan10G0124800, Acyan13G0085000, Acyan13G0085500, Acyan13G0085600, Acyan13G0086400, Acyan13G0086500, Acyan13G0086800, Acyan13G0093600, AcyanUnG0021500, AcyanUnG0021800, AcyanUnG0021900
GO:0005354	0.00290222	0.0718598	6	8	galactose transmembrane transporter activity	molecular_function	Acyan04G0224200, Acyan04G0224300, Acyan04G0224400, Acyan04G0224500, Acyan05G0073900, Acyan05G0074000
GO:0016114	0.00293579	0.0724914	31	90	terpenoid biosynthetic process	biological_process	Acyan02G0109400, Acyan02G0109500, Acyan03G0034600, Acyan03G0192900, Acyan03G0291200, Acyan07G0147000, Acyan09G0070500, Acyan09G0197600, Acyan10G0029700, Acyan10G0029800, Acyan10G0029900, Acyan10G0030000, Acyan12G0124500, Acyan13G0051600, Acyan13G0051700, Acyan13G0051800, Acyan13G0052100, Acyan13G0052200, Acyan13G0052300, Acyan13G0052400, Acyan13G0052900, Acyan13G0073400, Acyan13G0073500, Acyan13G…
GO:0070919	0.00296848	0.0730978	7	10	production of siRNA involved in chromatin silencing by small RNA	biological_process	Acyan02G0264600, Acyan02G0264700, Acyan02G0265600, Acyan02G0265800, Acyan08G0144300, Acyan08G0144400, Acyan11G0015600
GO:0009399	0.00299529	0.07353	8	17	nitrogen fixation	biological_process	Acyan01G0167400, Acyan04G0220900, Acyan04G0221100, Acyan05G0040300, Acyan05G0040400, Acyan05G0133200, Acyan07G0071600, Acyan11G0011500
GO:0080046	0.00300239	0.07353	16	37	quercetin 4'-O-glucosyltransferase activity	molecular_function	Acyan01G0136000, Acyan01G0136300, Acyan01G0136400, Acyan02G0297300, Acyan02G0308300, Acyan02G0308400, Acyan02G0308500, Acyan02G0308600, Acyan02G0308700, Acyan03G0054600, Acyan04G0199200, Acyan04G0199400, Acyan06G0062800, Acyan08G0147800, Acyan09G0081700, Acyan09G0081800
GO:0016817	0.00308608	0.0749649	7	10	hydrolase activity, acting on acid anhydrides	molecular_function	Acyan01G0033400, Acyan04G0109400, Acyan04G0254200, Acyan04G0255500, Acyan05G0126700, Acyan05G0127000, Acyan09G0237000
GO:0004816	0.00309343	0.0749649	4	4	asparagine-tRNA ligase activity	molecular_function	Acyan05G0086900, Acyan09G0082400, Acyan12G0146600, Acyan13G0131800
GO:0006421	0.00309343	0.0749649	4	4	asparaginyl-tRNA aminoacylation	biological_process	Acyan05G0086900, Acyan09G0082400, Acyan12G0146600, Acyan13G0131800
GO:0004197	0.00309435	0.0749649	28	84	cysteine-type endopeptidase activity	molecular_function	Acyan02G0156600, Acyan03G0158300, Acyan03G0158700, Acyan04G0078800, Acyan04G0078900, Acyan05G0102600, Acyan05G0131800, Acyan05G0131900, Acyan05G0132000, Acyan06G0016500, Acyan06G0047700, Acyan09G0159000, Acyan09G0168700, Acyan09G0169900, Acyan09G0170100, Acyan09G0170200, Acyan10G0035600, Acyan11G0099700, Acyan13G0085000, Acyan13G0085500, Acyan13G0085600, Acyan13G0086400, Acyan13G0086500, Acyan13G…
GO:0004420	0.00314302	0.0757358	4	4	hydroxymethylglutaryl-CoA reductase (NADPH) activity	molecular_function	Acyan04G0282000, Acyan04G0282200, Acyan06G0004000, Acyan10G0003700
GO:0015936	0.00314302	0.0757358	4	4	coenzyme A metabolic process	biological_process	Acyan04G0282000, Acyan04G0282200, Acyan06G0004000, Acyan10G0003700
GO:0006383	0.00317176	0.0762239	9	20	transcription from RNA polymerase III promoter	biological_process	Acyan01G0000500, Acyan01G0001100, Acyan01G0001300, Acyan01G0001400, Acyan01G0195200, Acyan02G0290100, Acyan12G0075300, Acyan13G0140000, Acyan13G0140200
GO:0080024	0.00319796	0.0766486	13	33	indolebutyric acid metabolic process	biological_process	Acyan02G0038400, Acyan03G0035100, Acyan03G0109400, Acyan04G0193700, Acyan04G0194000, Acyan09G0235300, Acyan09G0235400, Acyan09G0235500, Acyan09G0235600, Acyan09G0235700, Acyan11G0070400, Acyan11G0127500, Acyan11G0128000
GO:0042299	0.00321074	0.0767504	5	6	lupeol synthase activity	molecular_function	Acyan02G0139500, Acyan02G0147800, Acyan05G0047800, Acyan05G0048600, Acyan05G0048800
GO:0003995	0.00323919	0.0772251	7	11	acyl-CoA dehydrogenase activity	molecular_function	Acyan01G0273100, Acyan01G0273300, Acyan04G0237500, Acyan07G0145900, Acyan07G0146000, Acyan07G0146100, Acyan07G0183900
GO:0070469	0.00325521	0.0774015	17	48	respiratory chain	cellular_component	AcyanMtG0000800, AcyanMtG0001000, AcyanMtG0002300, AcyanMtG0005200, AcyanMtG0006200, AcyanMtG0006400, AcyanMtG0007400, AcyanMtG0007500, AcyanUnG0042500, AcyanUnG0042700, AcyanUnG0045000, AcyanUnG0045200, AcyanUnG0046300, AcyanUnG0046500, AcyanUnG0047500, AcyanUnG0050200, AcyanUnG0051800
GO:0005261	0.00330191	0.0783049	7	10	cation channel activity	molecular_function	Acyan09G0134100, Acyan09G0238100, Acyan09G0238200, Acyan09G0238300, Acyan09G0238500, Acyan09G0238600, Acyan09G0238800
GO:0003735	0.0033353	0.0788887	68	371	structural constituent of ribosome	molecular_function	Acyan01G0096400, Acyan01G0244300, Acyan01G0286000, Acyan01G0333500, Acyan02G0005400, Acyan02G0053700, Acyan02G0105800, Acyan02G0106000, Acyan02G0121500, Acyan02G0147700, Acyan02G0151000, Acyan02G0151100, Acyan02G0151300, Acyan02G0151700, Acyan02G0173100, Acyan02G0208900, Acyan02G0261200, Acyan03G0009900, Acyan03G0155900, Acyan04G0107000, Acyan04G0133900, Acyan04G0143900, Acyan04G0153100, Acyan05G…
GO:0010030	0.00336544	0.0792528	13	32	positive regulation of seed germination	biological_process	Acyan01G0042800, Acyan01G0073400, Acyan01G0073500, Acyan01G0073600, Acyan01G0073700, Acyan02G0295700, Acyan06G0045200, Acyan07G0066900, Acyan07G0067400, Acyan10G0041900, Acyan10G0042000, Acyan11G0034900, Acyan11G0035000
GO:0016621	0.00336833	0.0792528	7	13	cinnamoyl-CoA reductase activity	molecular_function	Acyan08G0012000, Acyan10G0003900, Acyan10G0004000, Acyan10G0004200, Acyan13G0001100, Acyan13G0001200, Acyan13G0001800
GO:0005222	0.00337982	0.0793154	4	4	intracellular cAMP activated cation channel activity	molecular_function	Acyan03G0108100, Acyan03G0222400, Acyan03G0222600, Acyan07G0015900
GO:0006816	0.00361611	0.0846395	34	99	calcium ion transport	biological_process	Acyan02G0267800, Acyan03G0299200, Acyan04G0280200, Acyan05G0027400, Acyan05G0061600, Acyan05G0067400, Acyan05G0172000, Acyan05G0172100, Acyan05G0172300, Acyan05G0172400, Acyan05G0172500, Acyan05G0172600, Acyan05G0172700, Acyan05G0172900, Acyan05G0173000, Acyan05G0173100, Acyan06G0001800, Acyan06G0005900, Acyan07G0019200, Acyan09G0134100, Acyan09G0134300, Acyan09G0203600, Acyan09G0203700, Acyan09G…
GO:0017148	0.00366031	0.0853744	13	28	negative regulation of translation	biological_process	Acyan02G0027300, Acyan02G0310600, Acyan02G0311100, Acyan02G0312900, Acyan02G0313700, Acyan02G0314700, Acyan03G0267400, Acyan03G0289300, Acyan06G0147400, Acyan08G0155400, Acyan08G0159700, Acyan09G0009100, Acyan10G0146900
GO:0080155	0.0036665	0.0853744	6	13	regulation of double fertilization forming a zygote and endosperm	biological_process	Acyan06G0136100, Acyan06G0136200, Acyan06G0136500, Acyan07G0098800, Acyan10G0153300, Acyan10G0153400
GO:0052624	0.0037054	0.0860571	5	7	2-phytyl-1,4-naphthoquinone methyltransferase activity	molecular_function	Acyan06G0049700, Acyan09G0098200, Acyan09G0098300, Acyan12G0153100, Acyan12G0153200
GO:0033987	0.00374325	0.0864892	9	19	2-hydroxyisoflavanone dehydratase activity	molecular_function	Acyan04G0207400, Acyan04G0208000, Acyan04G0208200, Acyan10G0058800, Acyan13G0030400, Acyan13G0030500, AcyanUnG0029800, AcyanUnG0029900, AcyanUnG0030400
GO:0046287	0.00374325	0.0864892	9	19	isoflavonoid metabolic process	biological_process	Acyan04G0207400, Acyan04G0208000, Acyan04G0208200, Acyan10G0058800, Acyan13G0030400, Acyan13G0030500, AcyanUnG0029800, AcyanUnG0029900, AcyanUnG0030400
GO:0047513	0.0037847	0.0872228	4	4	1,2-alpha-L-fucosidase activity	molecular_function	Acyan04G0190800, Acyan04G0191000, Acyan04G0191100, Acyan04G0191200
GO:0008334	0.00380001	0.0873517	4	8	histone mRNA metabolic process	biological_process	Acyan05G0027500, Acyan05G0029700, Acyan06G0159500, Acyan12G0106300
GO:0016829	0.00387579	0.0885462	32	103	lyase activity	molecular_function	Acyan01G0046500, Acyan01G0046700, Acyan01G0047400, Acyan01G0167400, Acyan01G0177100, Acyan02G0045200, Acyan02G0174700, Acyan02G0306100, Acyan02G0327000, Acyan04G0219500, Acyan04G0219700, Acyan04G0219800, Acyan06G0025400, Acyan07G0035200, Acyan07G0071600, Acyan09G0216500, Acyan09G0216800, Acyan09G0217100, Acyan09G0231700, Acyan09G0231800, Acyan09G0231900, Acyan09G0232300, Acyan09G0232600, Acyan09G…
GO:0015810	0.00388153	0.0885462	6	10	aspartate transport	biological_process	Acyan04G0174200, Acyan05G0134700, Acyan05G0134900, Acyan05G0135200, Acyan06G0114300, Acyan10G0081600
GO:0015827	0.00388153	0.0885462	6	10	tryptophan transport	biological_process	Acyan04G0174200, Acyan05G0134700, Acyan05G0134900, Acyan05G0135200, Acyan06G0114300, Acyan10G0081600
GO:0015276	0.00394821	0.0896124	4	4	ligand-gated ion channel activity	molecular_function	Acyan04G0280200, Acyan06G0005900, Acyan09G0203600, Acyan10G0008400
GO:0071311	0.00394821	0.0896124	4	4	cellular response to acetate	biological_process	Acyan04G0280200, Acyan06G0005900, Acyan09G0203600, Acyan10G0008400
GO:0005615	0.00400474	0.0906665	49	175	extracellular space	cellular_component	Acyan01G0206400, Acyan01G0310500, Acyan02G0005700, Acyan02G0005900, Acyan02G0006200, Acyan02G0240800, Acyan02G0242500, Acyan02G0292400, Acyan02G0314200, Acyan04G0056500, Acyan04G0056600, Acyan04G0056800, Acyan04G0057600, Acyan04G0057700, Acyan04G0057800, Acyan04G0057900, Acyan04G0078800, Acyan04G0078900, Acyan05G0002500, Acyan05G0093400, Acyan05G0093500, Acyan05G0093600, Acyan05G0093700, Acyan05G…
GO:0005666	0.00402684	0.0907569	9	21	DNA-directed RNA polymerase III complex	cellular_component	Acyan01G0000500, Acyan01G0001100, Acyan01G0001300, Acyan01G0001400, Acyan01G0195200, Acyan02G0290100, Acyan12G0075300, Acyan13G0140000, Acyan13G0140200
GO:0004784	0.00402893	0.0907569	9	23	superoxide dismutase activity	molecular_function	Acyan03G0073400, Acyan03G0073800, Acyan03G0074100, Acyan09G0005900, Acyan09G0108700, Acyan11G0023100, Acyan11G0023200, Acyan11G0023300, AcyanUnG0054700
GO:0072718	0.00405995	0.0912271	5	6	response to cisplatin	biological_process	Acyan03G0154600, Acyan09G0007000, Acyan12G0020600, Acyan12G0062300, Acyan13G0021500
GO:0042633	0.00417253	0.0935229	2	2	hair cycle	biological_process	Acyan05G0027500, Acyan12G0106300
GO:0016901	0.00419486	0.0937896	4	4	oxidoreductase activity, acting on the CH-OH group of donors, quinone or similar compound as acceptor	molecular_function	Acyan07G0167700, Acyan08G0073500, Acyan11G0024600, Acyan11G0024700
GO:0016711	0.00423156	0.0943754	9	17	flavonoid 3'-monooxygenase activity	molecular_function	Acyan02G0109500, Acyan02G0224000, Acyan02G0225400, Acyan02G0278500, Acyan02G0279300, Acyan06G0032400, Acyan09G0070500, Acyan11G0098000, Acyan11G0159700
GO:0015749	0.0042476	0.0944986	9	17	monosaccharide transport	biological_process	Acyan02G0104900, Acyan02G0105100, Acyan03G0059400, Acyan03G0059500, Acyan03G0060000, Acyan03G0060400, Acyan03G0060700, Acyan06G0045200, Acyan10G0041900
GO:0010226	0.00427023	0.0947674	6	10	response to lithium ion	biological_process	Acyan03G0115400, Acyan03G0115700, Acyan03G0115900, Acyan03G0138800, Acyan03G0143400, Acyan03G0146400
GO:0010442	0.00432364	0.0955902	4	4	guard cell morphogenesis	biological_process	Acyan03G0252100, Acyan03G0252200, Acyan03G0252600, Acyan03G0252700
GO:0006552	0.00432857	0.0955902	7	12	leucine catabolic process	biological_process	Acyan01G0273100, Acyan01G0273300, Acyan04G0134700, Acyan04G0135100, Acyan06G0080900, Acyan10G0080300, Acyan10G0080400
GO:0052793	0.00445963	0.098243	6	9	pectin acetylesterase activity	molecular_function	Acyan02G0296800, Acyan02G0296900, Acyan02G0297000, Acyan02G0297100, Acyan02G0297500, Acyan09G0120500
GO:0005840	0.00447482	0.0983366	66	355	ribosome	cellular_component	Acyan01G0026400, Acyan01G0096400, Acyan01G0286000, Acyan01G0333500, Acyan02G0053700, Acyan02G0105800, Acyan02G0106000, Acyan02G0121500, Acyan02G0147700, Acyan02G0151000, Acyan02G0151100, Acyan02G0151300, Acyan02G0151700, Acyan02G0173100, Acyan02G0208900, Acyan02G0261200, Acyan03G0009900, Acyan03G0155900, Acyan04G0107000, Acyan04G0133900, Acyan04G0143900, Acyan04G0153100, Acyan05G0005000, Acyan05G…
GO:0030003	0.00449768	0.0983469	16	44	cellular cation homeostasis	biological_process	Acyan01G0077300, Acyan01G0077600, Acyan03G0222400, Acyan03G0222600, Acyan06G0005900, Acyan09G0080600, Acyan09G0080700, Acyan09G0134100, Acyan09G0238100, Acyan09G0238200, Acyan09G0238300, Acyan09G0238500, Acyan09G0238600, Acyan09G0238800, Acyan13G0140100, Acyan13G0140300
GO:0016458	0.00450329	0.0983469	14	30	gene silencing	biological_process	Acyan02G0151000, Acyan02G0151100, Acyan02G0151300, Acyan02G0151700, Acyan02G0194400, Acyan02G0264600, Acyan02G0264700, Acyan02G0265600, Acyan02G0265800, Acyan08G0144300, Acyan08G0144400, Acyan09G0014300, Acyan11G0015600, Acyan12G0029700
GO:0046961	0.00450811	0.0983469	11	27	proton-transporting ATPase activity, rotational mechanism	molecular_function	Acyan01G0097800, Acyan02G0202800, Acyan03G0091200, Acyan03G0238800, Acyan03G0265400, Acyan03G0265700, Acyan03G0266400, Acyan13G0029900, AcyanMtG0005100, AcyanPtG0000900, AcyanUnG0047600
GO:0060969	0.00456985	0.0994524	5	6	negative regulation of gene silencing	biological_process	Acyan03G0154600, Acyan09G0007000, Acyan12G0020600, Acyan12G0021500, Acyan13G0021500
GO:0071836	0.00459591	0.0997779	3	3	nectar secretion	biological_process	Acyan03G0122600, Acyan03G0124600, AcyanUnG0038900
GO:0031176	0.00470187	0.101783	6	10	endo-1,4-beta-xylanase activity	molecular_function	Acyan04G0181700, Acyan04G0181900, Acyan04G0182200, Acyan04G0182400, Acyan04G0183100, Acyan04G0184600
GO:0032728	0.00471094	0.101783	5	6	positive regulation of interferon-beta production	biological_process	Acyan01G0000500, Acyan01G0001100, Acyan01G0001300, Acyan01G0001400, Acyan12G0075300
GO:0047957	0.00490606	0.105745	6	10	4'-methoxyisoflavone 2'-hydroxylase activity	molecular_function	Acyan06G0013100, Acyan06G0013500, Acyan06G0013700, Acyan06G0013900, Acyan06G0032100, AcyanUnG0010100
GO:0035721	0.00499737	0.107199	2	2	intraciliary retrograde transport	biological_process	Acyan02G0091500, Acyan02G0091600
GO:0045019	0.00499737	0.107199	2	2	negative regulation of nitric oxide biosynthetic process	biological_process	Acyan02G0091500, Acyan02G0091600
GO:0004865	0.00512626	0.108924	2	2	protein serine/threonine phosphatase inhibitor activity	molecular_function	Acyan01G0232300, Acyan10G0162900
GO:0008157	0.00512626	0.108924	2	2	protein phosphatase 1 binding	molecular_function	Acyan01G0232300, Acyan10G0162900
GO:0032515	0.00512626	0.108924	2	2	negative regulation of phosphoprotein phosphatase activity	biological_process	Acyan01G0232300, Acyan10G0162900
GO:0035308	0.00512626	0.108924	2	2	negative regulation of protein dephosphorylation	biological_process	Acyan01G0232300, Acyan10G0162900
GO:0009642	0.00519423	0.110108	7	13	response to light intensity	biological_process	Acyan02G0314200, Acyan04G0056500, Acyan04G0056600, Acyan04G0056800, Acyan04G0057700, Acyan09G0005900, Acyan09G0108700
GO:0045548	0.00522458	0.110491	7	12	phenylalanine ammonia-lyase activity	molecular_function	Acyan01G0268400, Acyan05G0098100, Acyan07G0110400, Acyan07G0110500, Acyan12G0110300, Acyan12G0110500, Acyan12G0116900
GO:1902361	0.00529908	0.111803	2	2	mitochondrial pyruvate transmembrane transport	biological_process	Acyan09G0143800, Acyan09G0143900
GO:0015168	0.00536297	0.112886	6	9	glycerol transmembrane transporter activity	molecular_function	Acyan04G0224200, Acyan04G0224300, Acyan04G0224400, Acyan04G0224500, Acyan05G0073900, Acyan05G0074000
GO:0006784	0.00538989	0.113188	7	13	heme a biosynthetic process	biological_process	Acyan03G0197600, Acyan03G0198100, Acyan03G0202300, Acyan03G0203500, Acyan03G0207800, AcyanUnG0002500, AcyanUnG0002800
GO:0003899	0.00543573	0.11365	27	88	DNA-directed RNA polymerase activity	molecular_function	Acyan01G0000500, Acyan01G0001100, Acyan01G0001300, Acyan01G0001400, Acyan01G0080300, Acyan01G0081600, Acyan01G0195200, Acyan01G0207800, Acyan02G0290100, Acyan03G0095800, Acyan03G0095900, Acyan03G0096300, Acyan03G0123200, Acyan03G0238900, Acyan03G0239000, Acyan08G0123900, Acyan09G0181700, Acyan10G0149500, Acyan12G0075300, Acyan13G0068200, Acyan13G0140000, AcyanMtG0004600, AcyanMtG0008700, AcyanMtG…
GO:0010260	0.00543718	0.11365	15	40	organ senescence	biological_process	Acyan10G0015500, Acyan12G0142300, Acyan13G0110000, Acyan13G0110100, Acyan13G0110300, Acyan13G0110400, Acyan13G0110500, Acyan13G0110700, Acyan13G0111100, Acyan13G0111400, Acyan13G0111700, Acyan13G0111800, Acyan13G0112100, Acyan13G0112200, Acyan13G0135400
GO:0016973	0.00546471	0.11396	9	17	poly(A)+ mRNA export from nucleus	biological_process	Acyan05G0049300, Acyan05G0049900, Acyan05G0050000, Acyan05G0050500, Acyan05G0050600, Acyan07G0099400, Acyan07G0104600, Acyan09G0000200, Acyan12G0005400
GO:0000419	0.00549452	0.114317	9	23	DNA-directed RNA polymerase V complex	cellular_component	Acyan01G0080300, Acyan01G0081600, Acyan01G0195200, Acyan02G0290100, Acyan03G0095800, Acyan03G0095900, Acyan03G0096300, Acyan13G0140000, Acyan13G0140200
GO:0071486	0.00552881	0.114764	4	7	cellular response to high light intensity	biological_process	Acyan01G0073400, Acyan01G0073500, Acyan01G0073600, Acyan01G0073700
GO:0015293	0.0055933	0.115835	40	125	symporter activity	molecular_function	Acyan01G0197100, Acyan03G0302800, Acyan03G0315100, Acyan03G0315200, Acyan03G0315400, Acyan03G0315500, Acyan03G0315600, Acyan03G0315900, Acyan03G0316000, Acyan04G0001400, Acyan04G0026600, Acyan04G0174200, Acyan04G0224300, Acyan04G0224400, Acyan04G0224500, Acyan04G0251700, Acyan05G0073900, Acyan05G0074000, Acyan05G0134700, Acyan05G0134900, Acyan05G0135200, Acyan06G0041100, Acyan06G0041200, Acyan06G…
GO:0009410	0.00561858	0.116092	13	31	response to xenobiotic stimulus	biological_process	Acyan01G0037600, Acyan01G0298300, Acyan01G0298400, Acyan01G0298500, Acyan01G0298600, Acyan01G0299000, Acyan01G0299400, Acyan01G0299600, Acyan03G0092100, Acyan03G0092400, Acyan03G0092700, Acyan07G0030600, Acyan12G0140700
GO:0004869	0.00564467	0.116363	4	6	cysteine-type endopeptidase inhibitor activity	molecular_function	Acyan02G0223900, Acyan02G0224700, Acyan10G0054900, Acyan10G0055000
GO:0009097	0.00582529	0.119812	10	21	isoleucine biosynthetic process	biological_process	Acyan03G0267400, Acyan03G0289300, Acyan06G0080900, Acyan09G0170300, Acyan10G0080300, Acyan10G0080400, Acyan10G0177300, Acyan13G0086300, Acyan13G0086700, AcyanUnG0021700
GO:0009617	0.00590675	0.12121	51	177	response to bacterium	biological_process	Acyan01G0186600, Acyan01G0288700, Acyan02G0053300, Acyan02G0107500, Acyan02G0115100, Acyan02G0115500, Acyan02G0117300, Acyan02G0117700, Acyan02G0117900, Acyan02G0120500, Acyan02G0122300, Acyan02G0122500, Acyan02G0122600, Acyan02G0131900, Acyan02G0264600, Acyan02G0265700, Acyan02G0265900, Acyan02G0304400, Acyan02G0304700, Acyan02G0346200, Acyan03G0016900, Acyan03G0017200, Acyan03G0019300, Acyan03G…
GO:0015986	0.00597084	0.122246	13	38	ATP synthesis coupled proton transport	biological_process	Acyan01G0218900, Acyan02G0202800, Acyan03G0238800, Acyan03G0265400, Acyan03G0265700, Acyan03G0266400, Acyan05G0020100, Acyan08G0165800, Acyan13G0029900, AcyanMtG0005100, AcyanPtG0000900, AcyanPtG0003000, AcyanUnG0047600
GO:0009266	0.006034	0.123258	20	60	response to temperature stimulus	biological_process	Acyan01G0288700, Acyan02G0005400, Acyan02G0221200, Acyan03G0069000, Acyan03G0069300, Acyan03G0069500, Acyan03G0069700, Acyan03G0069800, Acyan03G0070000, Acyan03G0070200, Acyan04G0173100, Acyan04G0173300, Acyan05G0001400, Acyan07G0019000, Acyan07G0119500, Acyan09G0105400, Acyan11G0123000, Acyan12G0135400, Acyan12G0135500, Acyan12G0136900
GO:0010427	0.00614101	0.12516	8	19	abscisic acid binding	molecular_function	Acyan03G0210600, Acyan03G0211100, Acyan03G0211700, Acyan03G0212100, Acyan03G0212500, Acyan09G0184500, Acyan13G0088700, Acyan13G0088800
GO:0004888	0.0063176	0.128467	10	19	transmembrane signaling receptor activity	molecular_function	Acyan01G0033400, Acyan02G0000900, Acyan04G0109400, Acyan04G0254200, Acyan04G0255500, Acyan05G0126700, Acyan05G0127000, Acyan07G0136600, Acyan09G0237000, Acyan12G0069200
GO:0070069	0.00652206	0.132326	6	10	cytochrome complex	cellular_component	Acyan03G0197600, Acyan03G0198100, Acyan03G0202300, Acyan03G0207800, AcyanUnG0002500, AcyanUnG0002800
GO:0044265	0.00655837	0.132763	5	7	cellular macromolecule catabolic process	biological_process	Acyan04G0237500, Acyan07G0145900, Acyan07G0146000, Acyan07G0146100, Acyan07G0183900
GO:0097067	0.00689437	0.139251	3	3	cellular response to thyroid hormone stimulus	biological_process	Acyan04G0078800, Acyan04G0078900, Acyan05G0102600
GO:0016168	0.00694712	0.140001	14	41	chlorophyll binding	molecular_function	Acyan05G0020900, Acyan05G0021000, Acyan05G0021400, Acyan10G0002500, Acyan12G0019100, Acyan13G0140100, Acyan13G0140300, Acyan13G0142000, AcyanPtG0000200, AcyanPtG0001700, AcyanPtG0001800, AcyanPtG0002200, AcyanPtG0002300, AcyanUnG0032400
GO:0070301	0.00723901	0.145558	13	32	cellular response to hydrogen peroxide	biological_process	Acyan02G0038400, Acyan03G0035100, Acyan03G0109400, Acyan04G0193700, Acyan04G0194000, Acyan09G0235300, Acyan09G0235400, Acyan09G0235500, Acyan09G0235600, Acyan09G0235700, Acyan11G0070400, Acyan11G0127500, Acyan11G0128000
GO:0000287	0.00727553	0.145965	79	290	magnesium ion binding	molecular_function	Acyan01G0029200, Acyan01G0029300, Acyan01G0029400, Acyan01G0029500, Acyan01G0029600, Acyan01G0029700, Acyan01G0175900, Acyan02G0002500, Acyan02G0011300, Acyan02G0310200, Acyan02G0312200, Acyan02G0343700, Acyan02G0343800, Acyan02G0343900, Acyan03G0034600, Acyan03G0142400, Acyan03G0195100, Acyan03G0291200, Acyan04G0104000, Acyan04G0104200, Acyan04G0104300, Acyan04G0104400, Acyan04G0104500, Acyan04G…
GO:0015711	0.00765201	0.152965	5	7	organic anion transport	biological_process	Acyan02G0051000, Acyan09G0207200, Acyan13G0023500, Acyan13G0023600, Acyan13G0023700
GO:0004144	0.00765846	0.152965	13	32	diacylglycerol O-acyltransferase activity	molecular_function	Acyan03G0157200, Acyan03G0158000, Acyan09G0178400, Acyan09G0178500, Acyan09G0178700, Acyan09G0178800, Acyan09G0178900, Acyan09G0179300, Acyan10G0173500, Acyan12G0029800, Acyan13G0108400, Acyan13G0108600, Acyan13G0108900
GO:0030658	0.0077625	0.154699	4	6	transport vesicle membrane	cellular_component	Acyan01G0241000, Acyan04G0187400, Acyan13G0061100, Acyan13G0061200
GO:0034512	0.00782631	0.155626	2	2	box C/D snoRNA binding	molecular_function	Acyan05G0065200, Acyan10G0158400
GO:0042754	0.00802462	0.159217	7	14	negative regulation of circadian rhythm	biological_process	Acyan08G0012000, Acyan10G0003900, Acyan10G0004000, Acyan10G0004200, Acyan13G0001100, Acyan13G0001200, Acyan13G0001800
GO:0047158	0.00819709	0.162238	4	5	sinapoylglucose-sinapoylglucose O-sinapoyltransferase activity	molecular_function	Acyan04G0176900, Acyan04G0177300, Acyan05G0042200, AcyanUnG0000700
GO:0004365	0.00821297	0.162238	4	5	glyceraldehyde-3-phosphate dehydrogenase (NAD+) (phosphorylating) activity	molecular_function	Acyan02G0341200, Acyan02G0341900, Acyan08G0041000, Acyan11G0123000
GO:0006407	0.00826762	0.162959	3	4	rRNA export from nucleus	biological_process	Acyan07G0062600, Acyan08G0117700, Acyan09G0122300
GO:0019825	0.00829109	0.163064	6	12	oxygen binding	molecular_function	Acyan04G0219500, Acyan04G0219700, Acyan04G0219800, Acyan04G0220900, Acyan04G0221100, Acyan10G0051500
GO:0001072	0.00845225	0.165871	3	5	transcription antitermination factor activity, RNA binding	molecular_function	Acyan01G0050700, Acyan01G0126900, Acyan01G0127100
GO:0015416	0.00848938	0.166236	8	16	organic phosphonate transmembrane-transporting ATPase activity	molecular_function	Acyan01G0006800, Acyan01G0007000, Acyan05G0148500, Acyan05G0148600, Acyan07G0087000, Acyan07G0173100, Acyan11G0173900, Acyan12G0124000
GO:0015114	0.00853861	0.166837	11	25	phosphate ion transmembrane transporter activity	molecular_function	Acyan02G0220700, Acyan02G0220900, Acyan03G0137400, Acyan07G0014100, Acyan07G0014200, Acyan08G0088100, Acyan08G0088300, Acyan08G0088600, Acyan08G0088800, Acyan08G0088900, Acyan08G0097500
GO:0030422	0.008729	0.170187	19	49	production of siRNA involved in RNA interference	biological_process	Acyan02G0264600, Acyan02G0264700, Acyan02G0265000, Acyan02G0265100, Acyan02G0265600, Acyan02G0265700, Acyan02G0265800, Acyan02G0265900, Acyan02G0346200, Acyan02G0346400, Acyan02G0346500, Acyan02G0346600, Acyan03G0095800, Acyan03G0095900, Acyan03G0096300, Acyan05G0154500, Acyan08G0144300, Acyan08G0144400, Acyan11G0015600
GO:0007276	0.00879717	0.171145	7	12	gamete generation	biological_process	Acyan01G0037600, Acyan07G0032800, Acyan07G0034900, Acyan08G0086900, Acyan09G0084500, Acyan09G0180000, Acyan13G0124300
GO:0004040	0.00887219	0.172232	8	15	amidase activity	molecular_function	Acyan04G0256500, Acyan04G0256700, Acyan04G0257000, Acyan04G0257200, Acyan04G0257700, Acyan04G0257800, Acyan04G0257900, Acyan04G0258100
GO:0004372	0.00901489	0.174249	6	10	glycine hydroxymethyltransferase activity	molecular_function	Acyan01G0127600, Acyan01G0152300, Acyan05G0131300, Acyan06G0087200, Acyan10G0112600, Acyan12G0153500
GO:0006544	0.00901489	0.174249	6	10	glycine metabolic process	biological_process	Acyan01G0127600, Acyan01G0152300, Acyan05G0131300, Acyan06G0087200, Acyan10G0112600, Acyan12G0153500
GO:0008519	0.00910639	0.17564	13	34	ammonium transmembrane transporter activity	molecular_function	Acyan01G0319000, Acyan03G0218000, Acyan03G0227600, Acyan03G0275300, Acyan04G0101200, Acyan07G0042100, Acyan08G0060700, Acyan08G0143700, Acyan09G0044200, Acyan11G0078900, Acyan12G0069800, Acyan13G0122300, AcyanUnG0006200
GO:0009717	0.00926446	0.178306	9	21	isoflavonoid biosynthetic process	biological_process	Acyan04G0207400, Acyan04G0208000, Acyan04G0208200, Acyan10G0058800, Acyan13G0030400, Acyan13G0030500, AcyanUnG0029800, AcyanUnG0029900, AcyanUnG0030400
GO:0036202	0.00970964	0.186475	4	5	ent-cassa-12,15-diene 11-hydroxylase activity	molecular_function	Acyan02G0278800, Acyan02G0279000, Acyan02G0279300, Acyan02G0279400
GO:0009817	0.0101377	0.19428	33	113	defense response to fungus, incompatible interaction	biological_process	Acyan01G0011500, Acyan01G0273000, Acyan02G0005700, Acyan02G0005900, Acyan02G0006200, Acyan02G0154600, Acyan02G0154800, Acyan03G0260900, Acyan03G0261400, Acyan05G0035800, Acyan05G0035900, Acyan05G0036000, Acyan05G0107400, Acyan05G0107500, Acyan06G0030900, Acyan06G0031000, Acyan06G0031400, Acyan07G0114400, Acyan09G0169900, Acyan11G0012800, Acyan11G0012900, Acyan13G0085000, Acyan13G0085600, Acyan13G…
GO:0016791	0.0102345	0.195718	18	55	phosphatase activity	molecular_function	Acyan01G0029200, Acyan01G0029300, Acyan01G0029400, Acyan01G0029500, Acyan01G0029600, Acyan01G0029700, Acyan04G0104000, Acyan04G0104200, Acyan04G0104300, Acyan04G0104400, Acyan04G0104500, Acyan04G0104600, Acyan04G0104700, Acyan07G0104800, Acyan09G0184600, Acyan09G0184700, Acyan09G0184800, Acyan10G0111000
GO:0009696	0.0102853	0.196272	6	12	salicylic acid metabolic process	biological_process	Acyan02G0038400, Acyan06G0030900, Acyan06G0031000, Acyan06G0031400, Acyan09G0235300, Acyan13G0110200
GO:0031071	0.0107305	0.203855	4	5	cysteine desulfurase activity	molecular_function	Acyan03G0170000, Acyan06G0125900, Acyan06G0127100, Acyan06G0127400
GO:0070417	0.0107332	0.203855	17	49	cellular response to cold	biological_process	Acyan02G0344600, Acyan02G0344700, Acyan02G0344800, Acyan02G0345000, Acyan02G0345100, Acyan03G0166600, Acyan04G0056900, Acyan04G0077000, Acyan04G0175700, Acyan04G0175800, Acyan04G0280200, Acyan05G0054400, Acyan05G0054600, Acyan06G0005900, Acyan09G0025800, Acyan09G0203600, Acyan10G0008400
GO:0009559	0.0107507	0.203855	6	15	embryo sac central cell differentiation	biological_process	Acyan04G0172300, Acyan04G0173100, Acyan04G0173300, Acyan07G0181700, Acyan09G0072500, Acyan10G0005800
GO:0046409	0.0110309	0.208728	5	8	p-coumarate 3-hydroxylase activity	molecular_function	Acyan02G0224000, Acyan02G0225400, Acyan02G0225500, Acyan11G0032200, Acyan11G0032300
GO:0008843	0.0111514	0.210565	5	9	endochitinase activity	molecular_function	Acyan02G0314200, Acyan04G0056500, Acyan04G0056600, Acyan04G0056800, Acyan04G0057700
GO:0022821	0.0112122	0.211269	3	3	potassium ion antiporter activity	molecular_function	Acyan07G0035900, Acyan12G0084300, Acyan13G0150600
GO:0005682	0.0113601	0.213372	10	24	U5 snRNP	cellular_component	Acyan01G0276600, Acyan02G0345900, Acyan02G0346100, Acyan03G0277000, Acyan05G0027500, Acyan09G0185000, Acyan10G0002600, Acyan11G0068800, Acyan12G0106300, Acyan13G0142100
GO:0048700	0.0113738	0.213372	3	4	acquisition of desiccation tolerance in seed	biological_process	Acyan07G0147000, Acyan12G0171300, Acyan12G0171500
GO:0071215	0.0114068	0.213372	27	86	cellular response to abscisic acid stimulus	biological_process	Acyan02G0038400, Acyan03G0035100, Acyan03G0091300, Acyan03G0092100, Acyan03G0092400, Acyan03G0092700, Acyan03G0109400, Acyan03G0227600, Acyan04G0149900, Acyan04G0175700, Acyan04G0175800, Acyan04G0193700, Acyan04G0194000, Acyan08G0027900, Acyan08G0028200, Acyan08G0029100, Acyan09G0025800, Acyan09G0235300, Acyan09G0235400, Acyan09G0235500, Acyan09G0235600, Acyan09G0235700, Acyan11G0070400, Acyan11G…
GO:1902584	0.0114188	0.213372	5	7	positive regulation of response to water deprivation	biological_process	Acyan03G0016900, Acyan03G0017200, Acyan03G0209600, Acyan09G0168500, Acyan13G0088300
GO:0009969	0.0114428	0.213378	9	19	xyloglucan biosynthetic process	biological_process	Acyan06G0122000, Acyan06G0122200, Acyan08G0087900, Acyan11G0042100, Acyan12G0076800, Acyan12G0076900, Acyan12G0077100, Acyan12G0077200, Acyan12G0077700
GO:0045544	0.0114953	0.213912	6	12	gibberellin 20-oxidase activity	molecular_function	Acyan04G0147900, Acyan04G0214300, Acyan04G0214400, Acyan04G0214500, Acyan04G0214700, AcyanUnG0010900
GO:0015174	0.0115319	0.214151	3	3	basic amino acid transmembrane transporter activity	molecular_function	Acyan04G0251700, Acyan06G0114300, Acyan10G0126100
GO:0042430	0.011644	0.215786	3	3	indole-containing compound metabolic process	biological_process	Acyan07G0096700, Acyan08G0047600, Acyan08G0047900
GO:0009099	0.0116888	0.216171	7	13	valine biosynthetic process	biological_process	Acyan06G0080900, Acyan09G0170300, Acyan10G0080300, Acyan10G0080400, Acyan13G0086300, Acyan13G0086700, AcyanUnG0021700
GO:0042625	0.0118692	0.219056	2	2	ATPase activity, coupled to transmembrane movement of ions	molecular_function	Acyan01G0097800, Acyan03G0091200
GO:0034009	0.0120389	0.220089	4	5	isoprene synthase activity	molecular_function	Acyan08G0149400, Acyan09G0197500, Acyan09G0197600, Acyan09G0197700
GO:0050307	0.0120581	0.220089	3	3	sucrose-phosphate phosphatase activity	molecular_function	Acyan07G0063400, Acyan07G0068600, Acyan12G0081700
GO:0033466	0.0122121	0.220089	4	5	trans-zeatin biosynthetic process	biological_process	Acyan02G0296500, Acyan02G0296600, Acyan10G0047200, Acyan10G0047300
GO:0046208	0.012237	0.220089	3	3	spermine catabolic process	biological_process	Acyan02G0186800, Acyan02G0187000, Acyan09G0112100
GO:0046592	0.012237	0.220089	3	3	polyamine oxidase activity	molecular_function	Acyan02G0186800, Acyan02G0187000, Acyan09G0112100
GO:0052894	0.012237	0.220089	3	3	norspermine:oxygen oxidoreductase activity	molecular_function	Acyan02G0186800, Acyan02G0187000, Acyan09G0112100
GO:0052895	0.012237	0.220089	3	3	N1-acetylspermine:oxygen oxidoreductase (N1-acetylspermidine-forming) activity	molecular_function	Acyan02G0186800, Acyan02G0187000, Acyan09G0112100
GO:0052901	0.012237	0.220089	3	3	spermine:oxygen oxidoreductase (spermidine-forming) activity	molecular_function	Acyan02G0186800, Acyan02G0187000, Acyan09G0112100
GO:0052902	0.012237	0.220089	3	3	spermidine:oxygen oxidoreductase (3-aminopropanal-forming) activity	molecular_function	Acyan02G0186800, Acyan02G0187000, Acyan09G0112100
GO:0052903	0.012237	0.220089	3	3	N1-acetylspermine:oxygen oxidoreductase (3-acetamidopropanal-forming) activity	molecular_function	Acyan02G0186800, Acyan02G0187000, Acyan09G0112100
GO:0052904	0.012237	0.220089	3	3	N1-acetylspermidine:oxygen oxidoreductase (3-acetamidopropanal-forming) activity	molecular_function	Acyan02G0186800, Acyan02G0187000, Acyan09G0112100
GO:0016878	0.012268	0.220089	3	3	acid-thiol ligase activity	molecular_function	Acyan02G0295700, Acyan11G0034900, Acyan11G0035000
GO:0033611	0.012268	0.220089	3	3	oxalate catabolic process	biological_process	Acyan02G0295700, Acyan11G0034900, Acyan11G0035000
GO:0050203	0.012268	0.220089	3	3	oxalate-CoA ligase activity	molecular_function	Acyan02G0295700, Acyan11G0034900, Acyan11G0035000
GO:0022627	0.0123299	0.220758	20	98	cytosolic small ribosomal subunit	cellular_component	Acyan01G0286000, Acyan01G0333500, Acyan02G0005400, Acyan02G0208900, Acyan04G0107000, Acyan05G0005000, Acyan05G0090000, Acyan05G0090200, Acyan06G0106000, Acyan07G0019000, Acyan07G0062600, Acyan07G0082900, Acyan07G0118800, Acyan08G0117700, Acyan09G0122300, Acyan09G0129600, Acyan11G0138100, Acyan12G0132000, Acyan13G0001300, Acyan13G0123900
GO:0035999	0.0124996	0.222592	8	17	tetrahydrofolate interconversion	biological_process	Acyan01G0127600, Acyan01G0152300, Acyan02G0253400, Acyan04G0111000, Acyan05G0131300, Acyan06G0087200, Acyan10G0112600, Acyan12G0153500
GO:0019646	0.0125279	0.222592	3	3	aerobic electron transport chain	biological_process	AcyanMtG0003200, AcyanUnG0043300, AcyanUnG0049300
GO:0004817	0.0126747	0.222592	3	3	cysteine-tRNA ligase activity	molecular_function	Acyan05G0158800, Acyan08G0176500, Acyan11G0015000
GO:0006423	0.0126747	0.222592	3	3	cysteinyl-tRNA aminoacylation	biological_process	Acyan05G0158800, Acyan08G0176500, Acyan11G0015000
GO:0016892	0.012734	0.222592	2	2	endoribonuclease activity, producing 3'-phosphomonoesters	molecular_function	Acyan03G0267400, Acyan03G0289300
GO:0033993	0.012734	0.222592	2	2	response to lipid	biological_process	Acyan03G0267400, Acyan03G0289300
GO:0036041	0.012734	0.222592	2	2	long-chain fatty acid binding	molecular_function	Acyan03G0267400, Acyan03G0289300
GO:0043167	0.012734	0.222592	2	2	ion binding	molecular_function	Acyan03G0267400, Acyan03G0289300
GO:0070314	0.012734	0.222592	2	2	G1 to G0 transition	biological_process	Acyan03G0267400, Acyan03G0289300
GO:1904012	0.012734	0.222592	2	2	platinum binding	molecular_function	Acyan03G0267400, Acyan03G0289300
GO:1904013	0.012734	0.222592	2	2	xenon atom binding	molecular_function	Acyan03G0267400, Acyan03G0289300
GO:0036455	0.0127971	0.222592	2	2	iron-sulfur transferase activity	molecular_function	Acyan05G0133200, Acyan11G0011500
GO:0097428	0.0127971	0.222592	2	2	protein maturation by iron-sulfur cluster transfer	biological_process	Acyan05G0133200, Acyan11G0011500
GO:0043612	0.0128285	0.222592	3	3	isoprene biosynthetic process	biological_process	Acyan09G0197500, Acyan09G0197600, Acyan09G0197700
GO:0050993	0.0128285	0.222592	3	3	dimethylallyl diphosphate metabolic process	biological_process	Acyan09G0197500, Acyan09G0197600, Acyan09G0197700
GO:0071485	0.0128285	0.222592	3	3	cellular response to absence of light	biological_process	Acyan09G0197500, Acyan09G0197600, Acyan09G0197700
GO:0034768	0.012887	0.223175	3	3	(E)-beta-ocimene synthase activity	molecular_function	Acyan13G0121800, Acyan13G0122100, Acyan13G0122400
GO:0045480	0.0130527	0.22561	3	3	galactose oxidase activity	molecular_function	Acyan03G0173400, Acyan05G0139600, Acyan10G0032000
GO:0003852	0.0133159	0.229718	3	3	2-isopropylmalate synthase activity	molecular_function	Acyan01G0167400, Acyan06G0025400, Acyan07G0071600
GO:0000387	0.0134643	0.231833	9	26	spliceosomal snRNP assembly	biological_process	Acyan01G0043400, Acyan01G0167100, Acyan04G0198400, Acyan05G0027500, Acyan05G0029700, Acyan06G0159500, Acyan09G0065200, Acyan12G0106300, Acyan13G0061900
GO:0009962	0.0137921	0.237024	4	6	regulation of flavonoid biosynthetic process	biological_process	Acyan06G0121000, Acyan06G0121100, Acyan06G0121300, Acyan12G0100100
GO:0001172	0.0140187	0.240458	3	3	transcription, RNA-templated	biological_process	Acyan02G0265600, Acyan02G0265800, Acyan05G0154500
GO:0009977	0.0142363	0.242521	3	4	proton motive force dependent protein transmembrane transporter activity	molecular_function	Acyan03G0092400, Acyan03G0092700, Acyan03G0093000
GO:0033281	0.0142363	0.242521	3	4	TAT protein transport complex	cellular_component	Acyan03G0092400, Acyan03G0092700, Acyan03G0093000
GO:0043953	0.0142363	0.242521	3	4	protein transport by the Tat complex	biological_process	Acyan03G0092400, Acyan03G0092700, Acyan03G0093000
GO:0015798	0.0142469	0.242521	6	10	myo-inositol transport	biological_process	Acyan04G0224200, Acyan04G0224300, Acyan04G0224400, Acyan04G0224500, Acyan05G0073900, Acyan05G0074000
GO:0004638	0.014318	0.242544	3	3	phosphoribosylaminoimidazole carboxylase activity	molecular_function	Acyan03G0097600, Acyan03G0097800, Acyan03G0098200
GO:0034023	0.014318	0.242544	3	3	5-(carboxyamino)imidazole ribonucleotide mutase activity	molecular_function	Acyan03G0097600, Acyan03G0097800, Acyan03G0098200
GO:0050681	0.0143292	0.242544	4	5	androgen receptor binding	molecular_function	Acyan03G0277000, Acyan09G0185000, Acyan11G0068800, Acyan13G0021500
GO:0016884	0.0143736	0.242837	9	21	carbon-nitrogen ligase activity, with glutamine as amido-N-donor	molecular_function	Acyan04G0256500, Acyan04G0256700, Acyan04G0256900, Acyan04G0257000, Acyan04G0257200, Acyan04G0257700, Acyan04G0257800, Acyan04G0257900, Acyan04G0258100
GO:0015966	0.0146282	0.246675	3	3	diadenosine tetraphosphate biosynthetic process	biological_process	Acyan03G0216900, Acyan12G0059500, Acyan12G0059600
GO:0050776	0.0147141	0.24766	3	3	regulation of immune response	biological_process	Acyan03G0095800, Acyan03G0095900, Acyan03G0096300
GO:0046244	0.0149831	0.251089	3	3	salicylic acid catabolic process	biological_process	Acyan07G0110400, Acyan07G0110500, Acyan12G0110500
GO:0015688	0.0149984	0.251089	4	5	iron chelate transport	biological_process	Acyan02G0304400, Acyan02G0304700, Acyan04G0052000, Acyan04G0052100
GO:0015770	0.015005	0.251089	8	19	sucrose transport	biological_process	Acyan03G0122600, Acyan03G0124600, Acyan08G0027900, Acyan08G0028200, Acyan08G0028900, Acyan08G0029100, Acyan08G0029300, AcyanUnG0038900
GO:0030331	0.0150462	0.251089	7	13	estrogen receptor binding	molecular_function	Acyan01G0220500, Acyan03G0196900, Acyan03G0197200, Acyan03G0198800, Acyan04G0211600, Acyan06G0027300, Acyan06G0029600
GO:0034715	0.0150575	0.251089	4	11	pICln-Sm protein complex	cellular_component	Acyan05G0027500, Acyan05G0029700, Acyan06G0159500, Acyan12G0106300
GO:0009522	0.0150864	0.251105	12	38	photosystem I	cellular_component	Acyan01G0073400, Acyan01G0073500, Acyan01G0073600, Acyan01G0073700, Acyan05G0020900, Acyan05G0021000, Acyan10G0002500, Acyan13G0140100, Acyan13G0140300, Acyan13G0142000, AcyanPtG0002200, AcyanPtG0002300
GO:0009899	0.0151225	0.25124	3	3	ent-kaurene synthase activity	molecular_function	Acyan02G0343700, Acyan02G0343800, Acyan02G0343900
GO:0006403	0.0152604	0.25181	3	3	RNA localization	biological_process	Acyan03G0277000, Acyan09G0185000, Acyan11G0068800
GO:2000630	0.0152604	0.25181	3	3	positive regulation of miRNA metabolic process	biological_process	Acyan03G0277000, Acyan09G0185000, Acyan11G0068800
GO:2000636	0.0152604	0.25181	3	3	positive regulation of primary miRNA processing	biological_process	Acyan03G0277000, Acyan09G0185000, Acyan11G0068800
GO:0052541	0.0152689	0.25181	6	10	plant-type cell wall cellulose metabolic process	biological_process	Acyan02G0261200, Acyan03G0252100, Acyan03G0252200, Acyan03G0252600, Acyan03G0252700, Acyan09G0024900
GO:0051020	0.0152996	0.251856	10	22	GTPase binding	molecular_function	Acyan02G0027300, Acyan02G0310600, Acyan02G0311100, Acyan02G0312900, Acyan02G0313700, Acyan02G0314700, Acyan06G0147400, Acyan08G0159700, Acyan09G0009100, Acyan10G0146900
GO:0005739	0.0153931	0.252932	398	1798	mitochondrion	cellular_component	Acyan01G0007800, Acyan01G0008100, Acyan01G0050700, Acyan01G0070600, Acyan01G0070700, Acyan01G0070800, Acyan01G0083100, Acyan01G0083900, Acyan01G0103900, Acyan01G0111500, Acyan01G0126900, Acyan01G0127100, Acyan01G0133600, Acyan01G0185400, Acyan01G0192400, Acyan01G0205000, Acyan01G0232400, Acyan01G0248600, Acyan01G0273100, Acyan01G0273300, Acyan01G0288700, Acyan02G0009000, Acyan02G0040600, Acyan02G…
GO:0008233	0.0154703	0.25341	30	114	peptidase activity	molecular_function	Acyan01G0083300, Acyan01G0083400, Acyan01G0083600, Acyan01G0083700, Acyan01G0083800, Acyan01G0084000, Acyan01G0084100, Acyan01G0084200, Acyan01G0084400, Acyan02G0156600, Acyan02G0223900, Acyan03G0099700, Acyan03G0288600, Acyan04G0078800, Acyan04G0078900, Acyan05G0131800, Acyan05G0131900, Acyan05G0132000, Acyan06G0016500, Acyan06G0047700, Acyan06G0086800, Acyan06G0086900, Acyan09G0103800, Acyan09G…
GO:0080167	0.0154936	0.25341	54	204	response to karrikin	biological_process	Acyan01G0073400, Acyan01G0073500, Acyan01G0073600, Acyan01G0073700, Acyan01G0208100, Acyan01G0208200, Acyan02G0038400, Acyan02G0235100, Acyan02G0235200, Acyan02G0235400, Acyan03G0035100, Acyan03G0109400, Acyan04G0090200, Acyan04G0090300, Acyan04G0147900, Acyan04G0193700, Acyan04G0194000, Acyan04G0214300, Acyan04G0214400, Acyan04G0214500, Acyan05G0001400, Acyan05G0051500, Acyan05G0113500, Acyan06G…
GO:0033259	0.0155068	0.25341	3	3	plastid DNA replication	biological_process	Acyan02G0348600, Acyan03G0287000, Acyan13G0182200
GO:0004161	0.015739	0.256738	7	16	dimethylallyltranstransferase activity	molecular_function	Acyan03G0318400, Acyan03G0318500, Acyan06G0037600, Acyan07G0090700, Acyan13G0131900, Acyan13G0132000, AcyanUnG0018200
GO:0031966	0.015864	0.258308	25	85	mitochondrial membrane	cellular_component	Acyan01G0273300, Acyan02G0009000, Acyan02G0127000, Acyan02G0304400, Acyan03G0176600, Acyan03G0176700, Acyan03G0176800, Acyan03G0177000, Acyan03G0178900, Acyan03G0240400, Acyan04G0052000, Acyan04G0052100, Acyan04G0169400, Acyan04G0282000, Acyan04G0282200, Acyan06G0004000, Acyan08G0169700, Acyan08G0170000, Acyan10G0003700, Acyan10G0079200, Acyan13G0090700, Acyan13G0120900, AcyanMtG0002300, AcyanUnG…
GO:0006850	0.0159049	0.258506	2	3	mitochondrial pyruvate transport	biological_process	Acyan09G0143800, Acyan09G0143900
GO:0009082	0.0160912	0.26106	5	9	branched-chain amino acid biosynthetic process	biological_process	Acyan03G0267400, Acyan03G0289300, Acyan13G0086300, Acyan13G0086700, AcyanUnG0021700
GO:0009978	0.0161542	0.26114	4	6	allene oxide synthase activity	molecular_function	Acyan04G0219500, Acyan04G0219700, Acyan04G0219800, Acyan10G0051500
GO:0047987	0.0161542	0.26114	4	6	hydroperoxide dehydratase activity	molecular_function	Acyan04G0219500, Acyan04G0219700, Acyan04G0219800, Acyan10G0051500
GO:0019877	0.0161963	0.261351	4	6	diaminopimelate biosynthetic process	biological_process	Acyan01G0009800, Acyan01G0261700, Acyan12G0038800, Acyan13G0143000
GO:0006532	0.0163318	0.261658	3	4	aspartate biosynthetic process	biological_process	Acyan07G0158700, Acyan07G0159200, Acyan09G0166500
GO:0006533	0.0163318	0.261658	3	4	aspartate catabolic process	biological_process	Acyan07G0158700, Acyan07G0159200, Acyan09G0166500
GO:0019550	0.0163318	0.261658	3	4	glutamate catabolic process to aspartate	biological_process	Acyan07G0158700, Acyan07G0159200, Acyan09G0166500
GO:0019551	0.0163318	0.261658	3	4	glutamate catabolic process to 2-oxoglutarate	biological_process	Acyan07G0158700, Acyan07G0159200, Acyan09G0166500
GO:0070001	0.0166931	0.266696	5	8	aspartic-type peptidase activity	molecular_function	Acyan08G0121000, Acyan08G0122100, Acyan08G0125100, Acyan08G0125200, AcyanUnG0009600
GO:0016021	0.0167056	0.266696	997	4603	integral component of membrane	cellular_component	Acyan01G0006500, Acyan01G0006700, Acyan01G0006800, Acyan01G0006900, Acyan01G0007000, Acyan01G0011800, Acyan01G0028600, Acyan01G0028700, Acyan01G0028800, Acyan01G0032800, Acyan01G0033400, Acyan01G0034800, Acyan01G0042800, Acyan01G0073400, Acyan01G0073500, Acyan01G0073600, Acyan01G0073700, Acyan01G0076200, Acyan01G0076300, Acyan01G0076400, Acyan01G0076500, Acyan01G0076600, Acyan01G0076700, Acyan01G…
GO:0031012	0.0167762	0.267348	29	100	extracellular matrix	cellular_component	Acyan03G0071800, Acyan03G0112100, Acyan03G0112200, Acyan03G0112400, Acyan03G0112500, Acyan03G0112600, Acyan03G0112700, Acyan03G0116800, Acyan03G0117300, Acyan03G0117400, Acyan03G0117500, Acyan03G0117600, Acyan03G0117700, Acyan03G0117900, Acyan03G0118000, Acyan03G0118100, Acyan03G0118200, Acyan03G0118300, Acyan03G0118400, Acyan03G0118500, Acyan03G0119200, Acyan04G0237600, Acyan04G0237700, Acyan07G…
GO:0080111	0.0169214	0.269185	6	11	DNA demethylation	biological_process	Acyan01G0252800, Acyan07G0094800, Acyan09G0017600, Acyan10G0005900, Acyan10G0006000, Acyan12G0094800
GO:0009409	0.0170623	0.270946	121	530	response to cold	biological_process	Acyan01G0034800, Acyan01G0041600, Acyan01G0041800, Acyan01G0041900, Acyan01G0050700, Acyan01G0073400, Acyan01G0073500, Acyan01G0073600, Acyan01G0073700, Acyan01G0076200, Acyan01G0076300, Acyan01G0076400, Acyan01G0076500, Acyan01G0076600, Acyan01G0076700, Acyan01G0087400, Acyan01G0126900, Acyan01G0127100, Acyan01G0283500, Acyan01G0283600, Acyan01G0288700, Acyan02G0138700, Acyan02G0192200, Acyan02G…
GO:0005788	0.0172112	0.272829	24	82	endoplasmic reticulum lumen	cellular_component	Acyan01G0301800, Acyan01G0301900, Acyan01G0302200, Acyan02G0055300, Acyan02G0056800, Acyan02G0298200, Acyan05G0086800, Acyan05G0093500, Acyan05G0093600, Acyan05G0180400, Acyan08G0147200, Acyan09G0168700, Acyan09G0169900, Acyan09G0170100, Acyan09G0170200, Acyan11G0057000, Acyan12G0013100, Acyan13G0085500, Acyan13G0085600, Acyan13G0086400, Acyan13G0086500, Acyan13G0086800, AcyanUnG0021500, AcyanUnG…
GO:0098655	0.0175044	0.276989	13	32	cation transmembrane transport	biological_process	Acyan02G0301100, Acyan09G0134100, Acyan09G0238100, Acyan09G0238200, Acyan09G0238300, Acyan09G0238500, Acyan09G0238600, Acyan09G0238800, Acyan10G0055100, Acyan13G0090200, Acyan13G0090500, Acyan13G0141000, Acyan13G0141100
GO:0016706	0.0178788	0.282416	42	171	oxidoreductase activity, acting on paired donors, with incorporation or reduction of molecular oxygen, 2-oxoglutarate as one donor, and incorporation of one atom each of oxygen into both donors	molecular_function	Acyan02G0197700, Acyan02G0326400, Acyan02G0326500, Acyan02G0326600, Acyan02G0326700, Acyan02G0326800, Acyan03G0180300, Acyan04G0147900, Acyan04G0148100, Acyan04G0214200, Acyan04G0214300, Acyan04G0214400, Acyan04G0214500, Acyan04G0214600, Acyan04G0214700, Acyan04G0230800, Acyan04G0230900, Acyan04G0231100, Acyan04G0231200, Acyan05G0128400, Acyan05G0128900, Acyan05G0129100, Acyan07G0126800, Acyan11G…
GO:1902417	0.0182641	0.287492	3	3	(+)-abscisic acid D-glucopyranosyl ester transmembrane transporter activity	molecular_function	Acyan13G0141000, Acyan13G0141100, Acyan13G0141600
GO:1902418	0.0182641	0.287492	3	3	(+)-abscisic acid D-glucopyranosyl ester transmembrane transport	biological_process	Acyan13G0141000, Acyan13G0141100, Acyan13G0141600
GO:0030795	0.018482	0.290414	7	16	jasmonate O-methyltransferase activity	molecular_function	Acyan06G0049700, Acyan06G0050000, Acyan09G0098200, Acyan09G0098300, Acyan12G0152700, Acyan12G0152800, AcyanUnG0024600
GO:0045036	0.0187028	0.29337	13	35	protein targeting to chloroplast	biological_process	Acyan01G0033400, Acyan04G0109400, Acyan04G0254200, Acyan04G0255500, Acyan05G0126700, Acyan05G0127000, Acyan05G0167700, Acyan05G0167900, Acyan08G0158000, Acyan09G0103800, Acyan09G0158500, Acyan09G0237000, Acyan11G0077100
GO:0006721	0.0189739	0.296361	5	9	terpenoid metabolic process	biological_process	Acyan03G0192900, Acyan10G0029700, Acyan10G0029800, Acyan10G0029900, Acyan10G0030000
GO:0052582	0.0189739	0.296361	5	9	(+)-menthofuran synthase activity	molecular_function	Acyan03G0192900, Acyan10G0029700, Acyan10G0029800, Acyan10G0029900, Acyan10G0030000
GO:0047218	0.0189924	0.296361	5	8	hydroxycinnamate 4-beta-glucosyltransferase activity	molecular_function	Acyan04G0194000, Acyan06G0038100, Acyan06G0038400, Acyan06G0038500, Acyan06G0038600
GO:0003676	0.0193017	0.300665	354	1677	nucleic acid binding	molecular_function	Acyan01G0008700, Acyan01G0011500, Acyan01G0031200, Acyan01G0045700, Acyan01G0049700, Acyan01G0050200, Acyan01G0050300, Acyan01G0050700, Acyan01G0050800, Acyan01G0051000, Acyan01G0095000, Acyan01G0100700, Acyan01G0101500, Acyan01G0105600, Acyan01G0107200, Acyan01G0116900, Acyan01G0126000, Acyan01G0126900, Acyan01G0127100, Acyan01G0137400, Acyan01G0146600, Acyan01G0168000, Acyan01G0176500, Acyan01G…
GO:0080153	0.0196951	0.306262	2	3	negative regulation of reductive pentose-phosphate cycle	biological_process	Acyan10G0002700, Acyan13G0142200
GO:0008186	0.0204139	0.316892	7	13	RNA-dependent ATPase activity	molecular_function	Acyan05G0049300, Acyan05G0049900, Acyan05G0050000, Acyan05G0050500, Acyan05G0050600, Acyan07G0099400, Acyan07G0104600
GO:0008299	0.0206653	0.320242	16	48	isoprenoid biosynthetic process	biological_process	Acyan03G0318400, Acyan03G0318500, Acyan04G0094900, Acyan04G0114700, Acyan04G0239000, Acyan04G0282000, Acyan04G0282200, Acyan06G0004000, Acyan06G0037600, Acyan07G0090700, Acyan10G0003700, Acyan13G0131900, Acyan13G0132000, Acyan13G0147300, Acyan13G0147400, AcyanUnG0018200
GO:0009626	0.0209225	0.323669	62	234	plant-type hypersensitive response	biological_process	Acyan01G0167300, Acyan02G0033300, Acyan02G0107500, Acyan02G0108000, Acyan02G0114200, Acyan02G0121000, Acyan02G0122300, Acyan02G0122500, Acyan02G0122900, Acyan02G0123400, Acyan02G0298100, Acyan02G0298200, Acyan02G0298300, Acyan02G0299700, Acyan02G0300000, Acyan03G0016900, Acyan03G0017200, Acyan03G0019300, Acyan03G0019400, Acyan03G0049400, Acyan03G0049600, Acyan03G0049900, Acyan03G0050200, Acyan03G…
GO:0006385	0.0214366	0.330145	5	9	transcription elongation from RNA polymerase III promoter	biological_process	Acyan01G0000500, Acyan01G0001100, Acyan01G0001300, Acyan01G0001400, Acyan12G0075300
GO:0006386	0.0214366	0.330145	5	9	termination of RNA polymerase III transcription	biological_process	Acyan01G0000500, Acyan01G0001100, Acyan01G0001300, Acyan01G0001400, Acyan12G0075300
GO:0005975	0.021504	0.330145	131	537	carbohydrate metabolic process	biological_process	Acyan01G0045900, Acyan01G0046500, Acyan01G0046700, Acyan01G0046900, Acyan01G0047400, Acyan01G0047800, Acyan01G0048000, Acyan01G0093500, Acyan01G0137300, Acyan01G0137600, Acyan01G0137700, Acyan01G0137900, Acyan01G0177000, Acyan01G0177100, Acyan01G0177400, Acyan01G0206400, Acyan01G0230400, Acyan01G0230500, Acyan01G0240200, Acyan01G0313800, Acyan01G0313900, Acyan02G0041800, Acyan02G0042000, Acyan02G…
GO:0009960	0.0215219	0.330145	18	63	endosperm development	biological_process	Acyan02G0220700, Acyan02G0220900, Acyan03G0123600, Acyan03G0137400, Acyan04G0172300, Acyan04G0173100, Acyan04G0173300, Acyan07G0014200, Acyan07G0176800, Acyan07G0181700, Acyan08G0097500, Acyan09G0072500, Acyan09G0095000, Acyan09G0095100, Acyan12G0073500, Acyan12G0077400, AcyanUnG0037900, AcyanUnG0040400
GO:0005751	0.0215248	0.330145	2	3	mitochondrial respiratory chain complex IV	cellular_component	Acyan06G0081800, Acyan06G0082000
GO:0000309	0.0217546	0.332535	2	2	nicotinamide-nucleotide adenylyltransferase activity	molecular_function	Acyan10G0149600, Acyan11G0087700
GO:0004515	0.0217546	0.332535	2	2	nicotinate-nucleotide adenylyltransferase activity	molecular_function	Acyan10G0149600, Acyan11G0087700
GO:0034007	0.0218395	0.333266	5	8	S-linalool synthase activity	molecular_function	Acyan03G0034600, Acyan12G0124500, Acyan13G0051600, Acyan13G0051700, Acyan13G0051800
GO:0036361	0.0221359	0.335611	3	4	racemase activity, acting on amino acids and derivatives	molecular_function	Acyan02G0120800, Acyan02G0121300, Acyan02G0123300
GO:0010797	0.0221425	0.335611	3	5	regulation of multivesicular body size involved in endosome transport	biological_process	Acyan03G0270600, Acyan03G0279800, Acyan03G0295200
GO:0061635	0.0221425	0.335611	3	5	regulation of protein complex stability	biological_process	Acyan03G0270600, Acyan03G0279800, Acyan03G0295200
GO:1903772	0.0221425	0.335611	3	5	regulation of viral budding via host ESCRT complex	biological_process	Acyan03G0270600, Acyan03G0279800, Acyan03G0295200
GO:0001654	0.0224157	0.339179	4	7	eye development	biological_process	Acyan07G0099100, Acyan10G0132100, Acyan13G0002000, Acyan13G0066600
GO:0016627	0.0225126	0.340072	7	16	oxidoreductase activity, acting on the CH-CH group of donors	molecular_function	Acyan03G0197600, Acyan03G0198100, Acyan03G0202300, Acyan03G0203500, Acyan03G0207800, AcyanUnG0002500, AcyanUnG0002800
GO:0033063	0.0228213	0.344158	3	4	Rad51B-Rad51C-Rad51D-XRCC2 complex	cellular_component	Acyan08G0125300, AcyanUnG0009500, AcyanUnG0009700
GO:0002161	0.0229208	0.34472	8	17	aminoacyl-tRNA editing activity	molecular_function	Acyan01G0007800, Acyan02G0191000, Acyan02G0191100, Acyan02G0191300, Acyan06G0147400, Acyan08G0170500, Acyan13G0143900, AcyanUnG0053300
GO:0006863	0.0229353	0.34472	13	37	purine nucleobase transport	biological_process	Acyan07G0159800, Acyan10G0094300, Acyan10G0094400, Acyan10G0094500, Acyan10G0094600, Acyan10G0098300, Acyan11G0124800, Acyan11G0125100, Acyan12G0161700, Acyan13G0116000, Acyan13G0116300, Acyan13G0116500, Acyan13G0116900
GO:0006650	0.023041	0.345731	4	7	glycerophospholipid metabolic process	biological_process	Acyan02G0144400, Acyan09G0137900, Acyan09G0138000, Acyan12G0036500
GO:0006094	0.0236564	0.354373	25	82	gluconeogenesis	biological_process	Acyan01G0105000, Acyan02G0031600, Acyan02G0221200, Acyan02G0295600, Acyan02G0310600, Acyan02G0312900, Acyan02G0314200, Acyan03G0036500, Acyan03G0267400, Acyan04G0018300, Acyan04G0066500, Acyan04G0226000, Acyan05G0081500, Acyan08G0041000, Acyan08G0103500, Acyan08G0159700, Acyan09G0170300, Acyan11G0036600, Acyan11G0036700, Acyan11G0036800, Acyan11G0037000, Acyan11G0123000, Acyan13G0086300, Acyan13G…
GO:0016042	0.0238533	0.356728	49	187	lipid catabolic process	biological_process	Acyan01G0019000, Acyan01G0020700, Acyan01G0020800, Acyan02G0005700, Acyan02G0005900, Acyan02G0006200, Acyan02G0006900, Acyan02G0135800, Acyan03G0115400, Acyan03G0115700, Acyan03G0115900, Acyan03G0138800, Acyan03G0143400, Acyan03G0146400, Acyan05G0107400, Acyan05G0107500, Acyan06G0065000, Acyan06G0065200, Acyan06G0119300, Acyan07G0019600, Acyan08G0015000, Acyan08G0015100, Acyan08G0049500, Acyan08G…
GO:0015853	0.0240413	0.358347	4	6	adenine transport	biological_process	Acyan07G0159800, Acyan11G0124800, Acyan11G0125100, Acyan12G0161700
GO:0015854	0.0240413	0.358347	4	6	guanine transport	biological_process	Acyan07G0159800, Acyan11G0124800, Acyan11G0125100, Acyan12G0161700
GO:0048103	0.0245401	0.363943	2	2	somatic stem cell division	biological_process	Acyan02G0199400, Acyan02G0204200
GO:2000737	0.0245401	0.363943	2	2	negative regulation of stem cell differentiation	biological_process	Acyan02G0199400, Acyan02G0204200
GO:1901430	0.0245739	0.363943	7	17	positive regulation of syringal lignin biosynthetic process	biological_process	Acyan07G0158200, Acyan07G0158300, Acyan07G0158400, Acyan09G0167000, Acyan09G0167300, Acyan12G0163000, Acyan12G0163100
GO:0004004	0.0245787	0.363943	36	113	ATP-dependent RNA helicase activity	molecular_function	Acyan01G0011500, Acyan01G0220500, Acyan02G0336700, Acyan02G0336900, Acyan02G0338700, Acyan02G0338900, Acyan02G0345900, Acyan02G0346100, Acyan03G0000100, Acyan03G0196900, Acyan03G0197200, Acyan03G0198800, Acyan04G0090100, Acyan04G0241600, Acyan05G0049300, Acyan05G0049900, Acyan05G0050000, Acyan05G0050500, Acyan05G0050600, Acyan07G0099400, Acyan07G0104600, Acyan07G0180100, Acyan08G0037200, Acyan08G…
GO:0009866	0.0248809	0.367812	7	15	induced systemic resistance, ethylene mediated signaling pathway	biological_process	Acyan02G0005700, Acyan02G0005900, Acyan02G0006200, Acyan05G0107400, Acyan05G0107500, Acyan09G0132100, Acyan12G0082900
GO:0015691	0.0253742	0.374488	7	15	cadmium ion transport	biological_process	Acyan08G0165900, Acyan08G0166200, Acyan08G0166300, Acyan08G0166400, Acyan08G0166600, Acyan11G0130800, AcyanUnG0036500
GO:0048564	0.025477	0.375389	6	12	photosystem I assembly	biological_process	Acyan04G0212300, Acyan04G0212500, Acyan04G0218400, Acyan04G0218500, Acyan04G0244300, Acyan04G0244400
GO:0030520	0.0262044	0.385475	4	6	intracellular estrogen receptor signaling pathway	biological_process	Acyan01G0220500, Acyan03G0196900, Acyan03G0197200, Acyan03G0198800
GO:0010273	0.0262857	0.386038	5	8	detoxification of copper ion	biological_process	Acyan01G0204900, Acyan11G0034600, Acyan11G0034700, Acyan11G0034800, Acyan13G0170700
GO:0033132	0.0264318	0.387551	2	2	negative regulation of glucokinase activity	biological_process	Acyan01G0133600, Acyan02G0187700
GO:0006084	0.0266222	0.389707	11	29	acetyl-CoA metabolic process	biological_process	Acyan02G0151000, Acyan02G0151100, Acyan02G0151300, Acyan02G0151700, Acyan02G0221200, Acyan02G0244700, Acyan02G0295700, Acyan05G0067400, Acyan08G0011000, Acyan11G0034900, Acyan11G0035000
GO:0004735	0.0269918	0.394475	2	2	pyrroline-5-carboxylate reductase activity	molecular_function	Acyan02G0216100, Acyan02G0216400
GO:0003743	0.027069	0.394961	34	126	translation initiation factor activity	molecular_function	Acyan01G0220000, Acyan01G0255300, Acyan02G0038000, Acyan02G0089900, Acyan03G0000100, Acyan03G0022400, Acyan03G0023000, Acyan03G0123600, Acyan04G0275000, Acyan04G0276100, Acyan05G0095700, Acyan05G0123600, Acyan05G0123700, Acyan05G0169100, Acyan05G0171900, Acyan05G0172200, Acyan06G0106000, Acyan07G0024400, Acyan07G0032900, Acyan08G0103200, Acyan08G0126500, Acyan08G0156000, Acyan09G0129600, Acyan10G…
GO:0005736	0.0274639	0.400074	5	13	DNA-directed RNA polymerase I complex	cellular_component	Acyan01G0000500, Acyan01G0195200, Acyan02G0290100, Acyan13G0140000, Acyan13G0140200
GO:0004084	0.027671	0.401788	3	4	branched-chain-amino-acid transaminase activity	molecular_function	Acyan06G0080900, Acyan10G0080300, Acyan10G0080400
GO:0009081	0.027671	0.401788	3	4	branched-chain amino acid metabolic process	biological_process	Acyan06G0080900, Acyan10G0080300, Acyan10G0080400
GO:0080002	0.0280032	0.405609	5	9	UDP-glucose:4-aminobenzoate acylglucosyltransferase activity	molecular_function	Acyan01G0129300, Acyan02G0038400, Acyan03G0257100, Acyan04G0193700, Acyan09G0235300
GO:0032454	0.0280244	0.405609	5	8	histone demethylase activity (H3-K9 specific)	molecular_function	Acyan03G0154600, Acyan09G0007000, Acyan12G0020600, Acyan12G0021500, Acyan13G0021500
GO:0051289	0.028708	0.411331	8	20	protein homotetramerization	biological_process	Acyan01G0227500, Acyan01G0227700, Acyan02G0071000, Acyan05G0131300, Acyan08G0061900, Acyan09G0126100, Acyan12G0153500, AcyanUnG0015000
GO:0005451	0.0288419	0.411331	11	26	monovalent cation:proton antiporter activity	molecular_function	Acyan02G0072500, Acyan02G0073900, Acyan02G0074000, Acyan02G0074500, Acyan02G0074600, Acyan07G0155100, Acyan07G0155300, Acyan07G0155500, Acyan07G0155600, Acyan09G0152500, Acyan09G0237300
GO:0008210	0.0288774	0.411331	2	2	estrogen metabolic process	biological_process	Acyan02G0174700, Acyan10G0015500
GO:0033542	0.0288774	0.411331	2	2	fatty acid beta-oxidation, unsaturated, even number	biological_process	Acyan02G0174700, Acyan10G0015500
GO:0033989	0.0288774	0.411331	2	2	3alpha,7alpha,12alpha-trihydroxy-5beta-cholest-24-enoyl-CoA hydratase activity	molecular_function	Acyan02G0174700, Acyan10G0015500
GO:0036111	0.0288774	0.411331	2	2	very long-chain fatty-acyl-CoA metabolic process	biological_process	Acyan02G0174700, Acyan10G0015500
GO:0036112	0.0288774	0.411331	2	2	medium-chain fatty-acyl-CoA metabolic process	biological_process	Acyan02G0174700, Acyan10G0015500
GO:0044594	0.0288774	0.411331	2	2	17-beta-hydroxysteroid dehydrogenase (NAD+) activity	molecular_function	Acyan02G0174700, Acyan10G0015500
GO:0060009	0.0288774	0.411331	2	2	Sertoli cell development	biological_process	Acyan02G0174700, Acyan10G0015500
GO:0080023	0.0288774	0.411331	2	2	3R-hydroxyacyl-CoA dehydratase activity	molecular_function	Acyan02G0174700, Acyan10G0015500
GO:0052924	0.0290126	0.412604	3	4	all-trans-nonaprenyl-diphosphate synthase (geranylgeranyl-diphosphate specific) activity	molecular_function	Acyan04G0094900, Acyan13G0131900, Acyan13G0132000
GO:0009113	0.0290991	0.413179	4	6	purine nucleobase biosynthetic process	biological_process	Acyan02G0011300, Acyan05G0131300, Acyan11G0163200, Acyan12G0153500
GO:0010117	0.0291645	0.413456	4	9	photoprotection	biological_process	Acyan01G0073400, Acyan01G0073500, Acyan01G0073600, Acyan01G0073700
GO:0080164	0.0292639	0.41421	2	3	regulation of nitric oxide metabolic process	biological_process	Acyan02G0192200, Acyan02G0192700
GO:0031349	0.0294882	0.416729	4	6	positive regulation of defense response	biological_process	Acyan04G0183600, Acyan08G0116800, Acyan08G0116900, Acyan11G0069500
GO:0009408	0.0297752	0.420125	67	278	response to heat	biological_process	Acyan01G0073000, Acyan01G0073100, Acyan01G0073200, Acyan01G0111500, Acyan01G0220000, Acyan01G0279000, Acyan01G0288700, Acyan01G0289900, Acyan01G0290300, Acyan01G0290500, Acyan01G0290600, Acyan01G0301800, Acyan01G0301900, Acyan01G0302200, Acyan02G0041300, Acyan02G0051000, Acyan02G0192200, Acyan02G0192700, Acyan02G0216100, Acyan02G0216400, Acyan02G0273700, Acyan02G0273800, Acyan02G0327000, Acyan04G…
GO:0015935	0.0301521	0.424776	12	53	small ribosomal subunit	cellular_component	Acyan02G0105800, Acyan02G0106000, Acyan05G0054100, Acyan07G0062600, Acyan08G0117700, Acyan09G0122300, Acyan11G0167600, Acyan12G0019200, AcyanMtG0003800, AcyanMtG0009200, AcyanPtG0004200, AcyanUnG0048700
GO:0009308	0.0302143	0.424986	8	20	amine metabolic process	biological_process	Acyan01G0053700, Acyan01G0061900, Acyan01G0062000, Acyan01G0062100, Acyan01G0064700, Acyan01G0065300, Acyan11G0097800, Acyan11G0097900
GO:0043988	0.030405	0.426334	2	2	histone H3-S28 phosphorylation	biological_process	Acyan04G0218200, Acyan10G0118100
GO:0044022	0.030405	0.426334	2	2	histone kinase activity (H3-S28 specific)	molecular_function	Acyan04G0218200, Acyan10G0118100
GO:0016070	0.0309899	0.43322	6	13	RNA metabolic process	biological_process	Acyan01G0220500, Acyan02G0011900, Acyan03G0196900, Acyan03G0197200, Acyan03G0198800, Acyan05G0104500
GO:0004112	0.0309925	0.43322	2	3	cyclic-nucleotide phosphodiesterase activity	molecular_function	Acyan13G0105900, Acyan13G0106200
GO:0000966	0.031261	0.435775	3	4	RNA 5'-end processing	biological_process	Acyan09G0007800, Acyan09G0010200, Acyan11G0167500
GO:0052689	0.0313548	0.435775	22	79	carboxylic ester hydrolase activity	molecular_function	Acyan02G0285600, Acyan02G0285800, Acyan03G0252300, Acyan04G0207400, Acyan04G0208000, Acyan04G0208200, Acyan04G0208500, Acyan04G0208600, Acyan06G0030900, Acyan06G0031000, Acyan06G0031300, Acyan10G0058800, Acyan13G0030400, Acyan13G0030500, Acyan13G0110200, Acyan13G0140700, Acyan13G0140900, AcyanUnG0029800, AcyanUnG0029900, AcyanUnG0030400, AcyanUnG0053800, AcyanUnG0053900
GO:0008177	0.0313687	0.435775	4	8	succinate dehydrogenase (ubiquinone) activity	molecular_function	Acyan06G0077800, Acyan06G0078000, Acyan09G0184000, Acyan09G0184100
GO:0000390	0.0313692	0.435775	6	12	spliceosomal complex disassembly	biological_process	Acyan02G0270500, Acyan04G0090100, Acyan04G0241600, Acyan09G0038700, Acyan12G0034600, Acyan12G0113900
GO:0034709	0.0315287	0.437314	4	13	methylosome	cellular_component	Acyan05G0027500, Acyan05G0029700, Acyan06G0159500, Acyan12G0106300
GO:0010154	0.031659	0.438445	16	48	fruit development	biological_process	Acyan01G0118700, Acyan01G0118800, Acyan01G0184400, Acyan03G0077100, Acyan03G0077200, Acyan03G0077400, Acyan03G0077500, Acyan03G0077700, Acyan03G0077800, Acyan03G0077900, Acyan03G0078000, Acyan04G0144900, Acyan06G0079000, Acyan08G0041000, Acyan09G0080000, Acyan11G0123000
GO:0050661	0.0317262	0.4387	24	79	NADP binding	molecular_function	Acyan02G0341200, Acyan02G0341900, Acyan04G0275200, Acyan04G0276300, Acyan04G0276600, Acyan04G0276800, Acyan04G0277300, Acyan04G0277400, Acyan04G0277500, Acyan04G0277600, Acyan04G0278100, Acyan04G0278200, Acyan04G0282000, Acyan04G0282200, Acyan05G0062100, Acyan06G0004000, Acyan08G0041000, Acyan08G0185600, Acyan10G0003700, Acyan10G0109900, Acyan10G0110000, Acyan10G0177300, Acyan11G0123000, Acyan12G…
GO:0045665	0.0318584	0.439851	2	3	negative regulation of neuron differentiation	biological_process	Acyan02G0011900, Acyan05G0104500
GO:0000245	0.0321897	0.443743	10	30	spliceosomal complex assembly	biological_process	Acyan01G0080100, Acyan02G0108800, Acyan02G0166700, Acyan02G0166800, Acyan03G0277000, Acyan05G0027500, Acyan09G0185000, Acyan11G0068800, Acyan12G0106300, Acyan13G0064000
GO:0017102	0.0323252	0.444413	3	4	methionyl glutamyl tRNA synthetase complex	cellular_component	Acyan02G0310600, Acyan02G0311100, Acyan02G0313700
GO:0006598	0.0323372	0.444413	5	10	polyamine catabolic process	biological_process	Acyan02G0186800, Acyan02G0187000, Acyan02G0244700, Acyan08G0011000, Acyan09G0112100
GO:0009694	0.0328585	0.448158	11	32	jasmonic acid metabolic process	biological_process	Acyan04G0144900, Acyan06G0031400, Acyan06G0050000, Acyan09G0098200, Acyan09G0098300, Acyan10G0036500, Acyan12G0071100, Acyan12G0075500, Acyan12G0075600, Acyan12G0152800, AcyanUnG0024600
GO:0006707	0.0328589	0.448158	2	2	cholesterol catabolic process	biological_process	Acyan04G0242300, Acyan04G0242400
GO:0008207	0.0328589	0.448158	2	2	C21-steroid hormone metabolic process	biological_process	Acyan04G0242300, Acyan04G0242400
GO:0030573	0.0328589	0.448158	2	2	bile acid catabolic process	biological_process	Acyan04G0242300, Acyan04G0242400
GO:0047641	0.0328589	0.448158	2	2	aldose-6-phosphate reductase (NADPH) activity	molecular_function	Acyan04G0242300, Acyan04G0242400
GO:0005221	0.0331556	0.451519	4	6	intracellular cyclic nucleotide activated cation channel activity	molecular_function	Acyan03G0108100, Acyan03G0222400, Acyan03G0222600, Acyan07G0015900
GO:0001656	0.0336118	0.457039	2	2	metanephros development	biological_process	Acyan05G0102600, Acyan12G0144000
GO:0047172	0.0341727	0.463963	6	13	shikimate O-hydroxycinnamoyltransferase activity	molecular_function	Acyan05G0039600, Acyan06G0019400, Acyan09G0159600, Acyan09G0159700, Acyan09G0192800, Acyan09G0193500
GO:0042326	0.0344537	0.465858	2	3	negative regulation of phosphorylation	biological_process	Acyan02G0091500, Acyan02G0091600
GO:0051592	0.0344968	0.465858	4	8	response to calcium ion	biological_process	Acyan01G0150300, Acyan02G0192200, Acyan02G0192700, Acyan03G0175700
GO:0051536	0.0344984	0.465858	20	71	iron-sulfur cluster binding	molecular_function	Acyan01G0118700, Acyan01G0118800, Acyan01G0184400, Acyan03G0077100, Acyan03G0077200, Acyan03G0077400, Acyan03G0077500, Acyan03G0077700, Acyan03G0077800, Acyan03G0077900, Acyan03G0078000, Acyan05G0040300, Acyan05G0040400, Acyan05G0133200, Acyan05G0146800, Acyan05G0170600, Acyan07G0081600, Acyan07G0081900, Acyan10G0044300, Acyan11G0011500
GO:0048574	0.0345195	0.465858	6	14	long-day photoperiodism, flowering	biological_process	Acyan01G0173700, Acyan02G0192200, Acyan02G0192700, Acyan11G0082600, Acyan11G0083100, Acyan13G0182300
GO:0008092	0.0349729	0.470732	3	4	cytoskeletal protein binding	molecular_function	Acyan08G0067600, Acyan08G0176300, AcyanUnG0008700
GO:0050593	0.0349854	0.470732	3	4	N-methylcoclaurine 3'-monooxygenase activity	molecular_function	Acyan11G0098400, Acyan11G0098600, Acyan11G0098900
GO:0051775	0.0350839	0.471351	2	2	response to redox state	biological_process	Acyan08G0041000, Acyan11G0123000
GO:0021762	0.0355035	0.476277	2	3	substantia nigra development	biological_process	Acyan02G0091500, Acyan02G0091600
GO:0033760	0.0358104	0.479678	2	2	2'-deoxymugineic-acid 2'-dioxygenase activity	molecular_function	Acyan04G0147900, AcyanUnG0010900
GO:0050832	0.0361306	0.483247	94	398	defense response to fungus	biological_process	Acyan01G0085400, Acyan01G0085600, Acyan01G0086400, Acyan01G0086500, Acyan01G0288700, Acyan01G0330200, Acyan01G0330400, Acyan02G0005700, Acyan02G0005900, Acyan02G0006200, Acyan02G0056000, Acyan02G0154600, Acyan02G0154800, Acyan02G0264600, Acyan02G0264700, Acyan02G0265600, Acyan02G0265700, Acyan02G0265800, Acyan02G0265900, Acyan02G0290600, Acyan02G0295700, Acyan02G0327000, Acyan03G0016900, Acyan03G…
GO:0009695	0.0362057	0.483532	24	80	jasmonic acid biosynthetic process	biological_process	Acyan02G0029200, Acyan02G0029300, Acyan02G0029500, Acyan03G0036000, Acyan03G0036500, Acyan04G0066500, Acyan04G0219500, Acyan04G0219700, Acyan04G0219800, Acyan08G0039100, Acyan08G0060400, Acyan09G0143100, Acyan09G0143200, Acyan09G0143300, Acyan09G0185300, Acyan09G0185400, Acyan09G0185500, Acyan10G0013900, Acyan10G0014000, Acyan10G0051500, Acyan11G0035000, Acyan11G0121800, Acyan11G0121900, Acyan12G…
GO:0033759	0.0363321	0.484499	2	2	flavone synthase activity	molecular_function	Acyan04G0231100, Acyan04G0231200
GO:0010193	0.0366215	0.485052	17	54	response to ozone	biological_process	Acyan01G0327000, Acyan01G0327100, Acyan01G0327200, Acyan02G0112200, Acyan05G0148100, Acyan05G0148500, Acyan05G0148600, Acyan09G0005900, Acyan09G0108700, Acyan09G0207200, Acyan11G0036600, Acyan11G0036700, Acyan11G0036800, Acyan11G0037000, Acyan13G0023500, Acyan13G0023600, Acyan13G0023700
GO:0052631	0.0366856	0.485052	3	5	sphingolipid delta-8 desaturase activity	molecular_function	Acyan04G0056900, Acyan05G0054400, Acyan05G0054600
GO:0005342	0.0367922	0.485052	2	2	organic acid transmembrane transporter activity	molecular_function	Acyan11G0093000, Acyan11G0095000
GO:0033506	0.0367922	0.485052	2	2	glucosinolate biosynthetic process from homomethionine	biological_process	Acyan11G0093000, Acyan11G0095000
GO:0071702	0.0367922	0.485052	2	2	organic substance transport	biological_process	Acyan11G0093000, Acyan11G0095000
GO:1903825	0.0367922	0.485052	2	2	organic acid transmembrane transport	biological_process	Acyan11G0093000, Acyan11G0095000
GO:0006307	0.0368529	0.485052	3	4	DNA dealkylation involved in DNA repair	biological_process	Acyan11G0151700, Acyan11G0151800, Acyan11G0152000
GO:0004008	0.0370945	0.485052	4	6	copper-exporting ATPase activity	molecular_function	Acyan01G0204900, Acyan11G0034600, Acyan11G0034700, Acyan11G0034800
GO:0005518	0.037183	0.485052	2	2	collagen binding	molecular_function	Acyan04G0078800, Acyan04G0078900
GO:0014075	0.037183	0.485052	2	2	response to amine	biological_process	Acyan04G0078800, Acyan04G0078900
GO:0022617	0.037183	0.485052	2	2	extracellular matrix disassembly	biological_process	Acyan04G0078800, Acyan04G0078900
GO:0036021	0.037183	0.485052	2	2	endolysosome lumen	cellular_component	Acyan04G0078800, Acyan04G0078900
GO:0042383	0.037183	0.485052	2	2	sarcolemma	cellular_component	Acyan04G0078800, Acyan04G0078900
GO:0046697	0.037183	0.485052	2	2	decidualization	biological_process	Acyan04G0078800, Acyan04G0078900
GO:0070670	0.037183	0.485052	2	2	response to interleukin-4	biological_process	Acyan04G0078800, Acyan04G0078900
GO:0033075	0.0373903	0.485272	3	4	isoquinoline alkaloid biosynthetic process	biological_process	Acyan06G0032300, Acyan06G0032400, Acyan10G0052800
GO:0047084	0.0373903	0.485272	3	4	methyltetrahydroprotoberberine 14-monooxygenase activity	molecular_function	Acyan06G0032300, Acyan06G0032400, Acyan10G0052800
GO:0010245	0.0374105	0.485272	4	6	radial microtubular system formation	biological_process	Acyan04G0240700, Acyan05G0107100, Acyan06G0057700, Acyan10G0033100
GO:0004499	0.0374159	0.485272	11	30	N,N-dimethylaniline monooxygenase activity	molecular_function	Acyan04G0275200, Acyan04G0276300, Acyan04G0276600, Acyan04G0276800, Acyan04G0277300, Acyan04G0277400, Acyan04G0277500, Acyan04G0277600, Acyan04G0278100, Acyan04G0278200, Acyan12G0023900
GO:0004326	0.0375066	0.485748	4	7	tetrahydrofolylpolyglutamate synthase activity	molecular_function	Acyan02G0229900, Acyan02G0317800, Acyan03G0165300, Acyan12G0146900
GO:0006694	0.0377067	0.487193	9	26	steroid biosynthetic process	biological_process	Acyan02G0244700, Acyan03G0309000, Acyan04G0239000, Acyan05G0048100, Acyan08G0011000, Acyan08G0043900, Acyan08G0044100, Acyan08G0120500, Acyan08G0121800
GO:0016754	0.0377265	0.487193	2	2	sinapoylglucose-malate O-sinapoyltransferase activity	molecular_function	Acyan04G0176900, Acyan05G0042200
GO:0047787	0.0379067	0.488817	5	12	delta4-3-oxosteroid 5beta-reductase activity	molecular_function	Acyan01G0022300, Acyan01G0022400, Acyan01G0022500, Acyan04G0242300, Acyan04G0242400
GO:0006189	0.0381171	0.490657	7	15	'de novo' IMP biosynthetic process	biological_process	Acyan02G0011300, Acyan02G0123800, Acyan03G0097600, Acyan03G0097800, Acyan03G0098200, Acyan11G0163200, Acyan13G0169800
GO:0009850	0.0381957	0.490657	14	41	auxin metabolic process	biological_process	Acyan02G0038400, Acyan02G0055300, Acyan02G0056800, Acyan02G0345600, Acyan02G0345800, Acyan03G0035100, Acyan05G0086800, Acyan09G0235200, Acyan09G0235400, Acyan09G0235700, Acyan11G0127500, Acyan11G0128000, AcyanUnG0034300, AcyanUnG0034400
GO:0042558	0.0382132	0.490657	2	2	pteridine-containing compound metabolic process	biological_process	Acyan03G0036000, Acyan08G0060400
GO:0045156	0.0384419	0.492364	6	15	electron transporter, transferring electrons within the cyclic electron transport pathway of photosynthesis activity	molecular_function	Acyan05G0021400, Acyan12G0019100, AcyanPtG0000200, AcyanPtG0001700, AcyanPtG0001800, AcyanUnG0032400
GO:0004473	0.0384556	0.492364	4	7	malate dehydrogenase (decarboxylating) (NADP+) activity	molecular_function	Acyan02G0071000, Acyan05G0081500, Acyan05G0135800, AcyanUnG0015000
GO:0050567	0.0385554	0.492939	7	15	glutaminyl-tRNA synthase (glutamine-hydrolyzing) activity	molecular_function	Acyan04G0256500, Acyan04G0256700, Acyan04G0257000, Acyan04G0257700, Acyan04G0257800, Acyan04G0257900, Acyan04G0258100
GO:0006563	0.0388225	0.495267	6	13	L-serine metabolic process	biological_process	Acyan01G0127600, Acyan01G0152300, Acyan05G0131300, Acyan06G0087200, Acyan10G0112600, Acyan12G0153500
GO:0047918	0.0388477	0.495267	2	2	GDP-mannose 3,5-epimerase activity	molecular_function	Acyan01G0076000, Acyan03G0091100
GO:0050342	0.0391756	0.498739	2	2	tocopherol O-methyltransferase activity	molecular_function	Acyan12G0030500, Acyan12G0030600
GO:0010345	0.0394587	0.501633	18	56	suberin biosynthetic process	biological_process	Acyan01G0247500, Acyan01G0247800, Acyan01G0248000, Acyan01G0248100, Acyan01G0248200, Acyan01G0248400, Acyan01G0248500, Acyan01G0284100, Acyan01G0284200, Acyan04G0229000, Acyan04G0229100, Acyan07G0172700, Acyan07G0173000, Acyan07G0173100, Acyan10G0111000, Acyan12G0124000, Acyan12G0124100, Acyan13G0152400
GO:0005672	0.0395908	0.501801	2	3	transcription factor TFIIA complex	cellular_component	Acyan08G0156000, Acyan10G0086400
GO:0006067	0.0396455	0.501801	2	2	ethanol metabolic process	biological_process	Acyan09G0137900, Acyan09G0138000
GO:0031430	0.0396455	0.501801	2	2	M band	cellular_component	Acyan09G0137900, Acyan09G0138000
GO:0005687	0.0396952	0.501801	4	13	U4 snRNP	cellular_component	Acyan05G0027500, Acyan05G0029700, Acyan06G0159500, Acyan12G0106300
GO:0042026	0.0399726	0.503899	10	26	protein refolding	biological_process	Acyan01G0111500, Acyan02G0041300, Acyan04G0162100, Acyan06G0027300, Acyan06G0029600, Acyan07G0037100, Acyan08G0067600, Acyan08G0176300, Acyan13G0142500, AcyanUnG0008700
GO:0015809	0.0399733	0.503899	3	4	arginine transport	biological_process	Acyan04G0251700, Acyan06G0114300, Acyan10G0126100
GO:0009523	0.0400915	0.504681	12	43	photosystem II	cellular_component	Acyan01G0073400, Acyan01G0073500, Acyan01G0073600, Acyan01G0073700, Acyan05G0021400, Acyan10G0002500, Acyan12G0019100, Acyan13G0142000, AcyanPtG0000200, AcyanPtG0001700, AcyanPtG0001800, AcyanUnG0032400
GO:0044843	0.0404796	0.508854	2	2	cell cycle G1/S phase transition	biological_process	Acyan07G0147400, Acyan07G0178700
GO:1900740	0.0408193	0.512408	2	3	positive regulation of protein insertion into mitochondrial membrane involved in apoptotic signaling pathway	biological_process	Acyan02G0091500, Acyan02G0091600
GO:0045487	0.0411496	0.514967	6	16	gibberellin catabolic process	biological_process	Acyan02G0020400, Acyan04G0005000, Acyan04G0172300, Acyan12G0073500, Acyan13G0008200, Acyan13G0008400
GO:0045493	0.0414119	0.514967	8	20	xylan catabolic process	biological_process	Acyan04G0181600, Acyan04G0181700, Acyan04G0181900, Acyan04G0182200, Acyan04G0182400, Acyan04G0182700, Acyan04G0183100, Acyan04G0184600
GO:0030532	0.0414553	0.514967	8	26	small nuclear ribonucleoprotein complex	cellular_component	Acyan02G0345900, Acyan02G0346100, Acyan05G0027500, Acyan05G0029700, Acyan06G0159500, Acyan10G0002600, Acyan12G0106300, Acyan13G0142100
GO:0000126	0.0415184	0.514967	3	4	transcription factor TFIIIB complex	cellular_component	Acyan03G0143700, Acyan04G0233800, Acyan12G0049200
GO:0003853	0.0415961	0.514967	2	2	2-methylacyl-CoA dehydrogenase activity	molecular_function	Acyan01G0273100, Acyan01G0273300
GO:0008470	0.0415961	0.514967	2	2	isovaleryl-CoA dehydrogenase activity	molecular_function	Acyan01G0273100, Acyan01G0273300
GO:1902190	0.0415961	0.514967	2	2	2-methylbutanoyl-CoA(4-) catabolic process	biological_process	Acyan01G0273100, Acyan01G0273300
GO:1902192	0.0415961	0.514967	2	2	2-methylbut-2-enoyl-CoA(4-) metabolic process	biological_process	Acyan01G0273100, Acyan01G0273300
GO:1902196	0.0415961	0.514967	2	2	isovaleryl-CoA(4-) catabolic process	biological_process	Acyan01G0273100, Acyan01G0273300
GO:1902198	0.0415961	0.514967	2	2	3-methylbut-2-enoyl-CoA(4-) metabolic process	biological_process	Acyan01G0273100, Acyan01G0273300
GO:0046482	0.0418085	0.516884	10	28	para-aminobenzoic acid metabolic process	biological_process	Acyan01G0129300, Acyan02G0038400, Acyan03G0237600, Acyan03G0237700, Acyan03G0257100, Acyan03G0309700, Acyan04G0193700, Acyan09G0235300, Acyan11G0034900, Acyan11G0035000
GO:0034002	0.0418683	0.516913	3	4	(R)-limonene synthase activity	molecular_function	Acyan13G0052100, Acyan13G0052200, Acyan13G0052300
GO:0010430	0.0429986	0.53014	3	4	fatty acid omega-oxidation	biological_process	Acyan08G0084800, Acyan08G0084900, Acyan08G0085000
GO:0080168	0.0434292	0.534715	7	15	abscisic acid transport	biological_process	Acyan01G0327000, Acyan01G0327100, Acyan01G0327200, Acyan02G0112200, Acyan05G0148100, Acyan05G0148500, Acyan05G0148600
GO:0042407	0.0436309	0.536464	3	4	cristae formation	biological_process	Acyan05G0158800, Acyan08G0176500, Acyan11G0015000
GO:0016131	0.0438515	0.538439	9	22	brassinosteroid metabolic process	biological_process	Acyan03G0054600, Acyan04G0199200, Acyan04G0199400, Acyan08G0147800, Acyan09G0081700, Acyan09G0081800, Acyan10G0047100, Acyan10G0047200, Acyan10G0047300
GO:0003872	0.044132	0.541144	8	22	6-phosphofructokinase activity	molecular_function	Acyan02G0066400, Acyan02G0066700, Acyan02G0078300, Acyan02G0078700, Acyan02G0253500, Acyan05G0085800, Acyan05G0134000, AcyanUnG0031400
GO:0050891	0.0447741	0.546197	4	7	multicellular organismal water homeostasis	biological_process	Acyan09G0207200, Acyan13G0023500, Acyan13G0023600, Acyan13G0023700
GO:0031407	0.0449266	0.546197	4	8	oxylipin metabolic process	biological_process	Acyan04G0219500, Acyan04G0219700, Acyan04G0219800, Acyan10G0051500
GO:0016281	0.0450512	0.546197	2	2	eukaryotic translation initiation factor 4F complex	cellular_component	Acyan03G0000100, Acyan08G0126500
GO:0045451	0.0450512	0.546197	2	2	pole plasm oskar mRNA localization	biological_process	Acyan03G0000100, Acyan08G0126500
GO:0045495	0.0450512	0.546197	2	2	pole plasm	cellular_component	Acyan03G0000100, Acyan08G0126500
GO:0046579	0.0450512	0.546197	2	2	positive regulation of Ras protein signal transduction	biological_process	Acyan03G0000100, Acyan08G0126500
GO:1903040	0.0450512	0.546197	2	2	exon-exon junction complex assembly	biological_process	Acyan03G0000100, Acyan08G0126500
GO:0080131	0.045062	0.546197	3	5	hydroxyjasmonate sulfotransferase activity	molecular_function	Acyan12G0071100, Acyan12G0075500, Acyan12G0075600
GO:0000373	0.045091	0.546197	9	23	Group II intron splicing	biological_process	Acyan02G0036400, Acyan02G0036600, Acyan03G0292100, Acyan04G0212300, Acyan04G0212500, Acyan04G0218400, Acyan04G0218500, Acyan04G0244300, Acyan04G0244400
GO:0031936	0.0452045	0.546834	4	6	negative regulation of chromatin silencing	biological_process	Acyan01G0252800, Acyan07G0094800, Acyan09G0017600, Acyan12G0094800
GO:0009000	0.0453139	0.547279	3	5	selenocysteine lyase activity	molecular_function	Acyan02G0327000, Acyan03G0170000, Acyan06G0125900
GO:0008419	0.045363	0.547279	2	2	RNA lariat debranching enzyme activity	molecular_function	Acyan05G0167600, Acyan08G0166100
GO:0001665	0.0458207	0.550584	2	2	alpha-N-acetylgalactosaminide alpha-2,6-sialyltransferase activity	molecular_function	Acyan01G0246400, Acyan01G0246700
GO:0003836	0.0458207	0.550584	2	2	beta-galactoside (CMP) alpha-2,3-sialyltransferase activity	molecular_function	Acyan01G0246400, Acyan01G0246700
GO:0006054	0.0458207	0.550584	2	2	N-acetylneuraminate metabolic process	biological_process	Acyan01G0246400, Acyan01G0246700
GO:0003975	0.0465042	0.557307	2	2	UDP-N-acetylglucosamine-dolichyl-phosphate N-acetylglucosaminephosphotransferase activity	molecular_function	Acyan02G0242300, Acyan09G0066500
GO:0003976	0.0465042	0.557307	2	2	UDP-N-acetylglucosamine-lysosomal-enzyme N-acetylglucosaminephosphotransferase activity	molecular_function	Acyan02G0242300, Acyan09G0066500
GO:0030141	0.0465911	0.557416	3	4	secretory granule	cellular_component	Acyan01G0204900, Acyan11G0034600, Acyan12G0059500
GO:0071011	0.0466374	0.557416	8	25	precatalytic spliceosome	cellular_component	Acyan02G0345900, Acyan02G0346100, Acyan03G0000100, Acyan05G0027500, Acyan08G0126500, Acyan10G0002600, Acyan12G0106300, Acyan13G0142100
GO:0003997	0.0472373	0.563712	5	10	acyl-CoA oxidase activity	molecular_function	Acyan04G0237500, Acyan07G0145900, Acyan07G0146000, Acyan07G0146100, Acyan07G0183900
GO:0006107	0.0472896	0.563712	3	6	oxaloacetate metabolic process	biological_process	Acyan07G0158700, Acyan07G0159200, Acyan09G0166500
GO:0010242	0.047789	0.567554	2	2	oxygen evolving activity	molecular_function	Acyan12G0019100, AcyanPtG0000200
GO:0080072	0.0479623	0.567554	2	2	spermidine:sinapoyl CoA N-acyltransferase activity	molecular_function	Acyan05G0039600, Acyan08G0053300
GO:0080074	0.0479623	0.567554	2	2	spermidine:caffeoyl CoA N-acyltransferase activity	molecular_function	Acyan05G0039600, Acyan08G0053300
GO:0080075	0.0479623	0.567554	2	2	spermidine:feruloyl CoA N-acyltransferase activity	molecular_function	Acyan05G0039600, Acyan08G0053300
GO:0080088	0.0479623	0.567554	2	2	spermidine hydroxycinnamate conjugate biosynthetic process	biological_process	Acyan05G0039600, Acyan08G0053300
GO:0015207	0.0479908	0.567554	4	7	adenine transmembrane transporter activity	molecular_function	Acyan10G0055100, Acyan12G0161700, Acyan13G0090200, Acyan13G0090500
GO:0071347	0.048319	0.570685	2	2	cellular response to interleukin-1	biological_process	Acyan01G0189900, Acyan01G0246500
GO:0004820	0.0484468	0.570695	3	4	glycine-tRNA ligase activity	molecular_function	Acyan03G0216900, Acyan12G0059500, Acyan12G0059600
GO:0006426	0.0484468	0.570695	3	4	glycyl-tRNA aminoacylation	biological_process	Acyan03G0216900, Acyan12G0059500, Acyan12G0059600
GO:0008840	0.0486811	0.572704	2	2	4-hydroxy-tetrahydrodipicolinate synthase	molecular_function	Acyan01G0009800, Acyan01G0261700
GO:0045298	0.0490222	0.575605	4	7	tubulin complex	cellular_component	Acyan01G0309900, Acyan02G0295600, Acyan07G0136900, Acyan11G0035200
GO:0000275	0.0491303	0.575605	3	5	mitochondrial proton-transporting ATP synthase complex, catalytic core F(1)	cellular_component	Acyan08G0165800, AcyanMtG0005100, AcyanUnG0047600
GO:0032580	0.0492473	0.575605	14	44	Golgi cisterna membrane	cellular_component	Acyan01G0246400, Acyan01G0246700, Acyan05G0108600, Acyan06G0122000, Acyan06G0122200, Acyan08G0087900, Acyan11G0042100, Acyan12G0076800, Acyan12G0076900, Acyan12G0077000, Acyan12G0077100, Acyan12G0077200, Acyan12G0077600, Acyan12G0077700
GO:0008832	0.049312	0.575605	2	2	dGTPase activity	molecular_function	Acyan08G0061900, Acyan09G0126100
GO:0032567	0.049312	0.575605	2	2	dGTP binding	molecular_function	Acyan08G0061900, Acyan09G0126100
GO:0046061	0.049312	0.575605	2	2	dATP catabolic process	biological_process	Acyan08G0061900, Acyan09G0126100
GO:0070838	0.0495166	0.576431	8	26	divalent metal ion transport	biological_process	Acyan01G0077300, Acyan01G0077600, Acyan03G0222400, Acyan03G0222600, Acyan09G0080600, Acyan09G0080700, Acyan13G0140100, Acyan13G0140300
GO:0004711	0.0496177	0.576431	2	2	ribosomal protein S6 kinase activity	molecular_function	Acyan07G0005300, Acyan11G0021100
GO:0006810	0.0498137	0.576431	72	300	transport	biological_process	Acyan01G0006500, Acyan01G0006700, Acyan01G0006800, Acyan01G0006900, Acyan01G0007000, Acyan01G0077300, Acyan01G0077600, Acyan01G0185400, Acyan01G0208100, Acyan01G0208200, Acyan01G0267300, Acyan01G0327000, Acyan01G0327200, Acyan01G0327400, Acyan02G0091500, Acyan02G0091600, Acyan02G0111800, Acyan02G0112200, Acyan02G0144900, Acyan02G0235100, Acyan02G0235200, Acyan02G0235400, Acyan02G0269900, Acyan02G…
GO:0004376	0.0498316	0.576431	2	2	glycolipid mannosyltransferase activity	molecular_function	Acyan01G0150300, Acyan03G0175700
GO:0004378	0.0498316	0.576431	2	2	GDP-Man:Man1GlcNAc2-PP-Dol alpha-1,3-mannosyltransferase activity	molecular_function	Acyan01G0150300, Acyan03G0175700
GO:0033164	0.0498316	0.576431	2	2	glycolipid 6-alpha-mannosyltransferase activity	molecular_function	Acyan01G0150300, Acyan03G0175700
GO:0033577	0.0498316	0.576431	2	2	protein glycosylation in endoplasmic reticulum	biological_process	Acyan01G0150300, Acyan03G0175700
GO:0000028	0.049899	0.576468	4	10	ribosomal small subunit assembly	biological_process	Acyan02G0005400, Acyan02G0116800, Acyan02G0118000, Acyan07G0019000
Table S14 KEGG enrichment of expanded gene families
p_value	q_value	numDEInCat	numInCat	term	class	gene_id
2.09516e-16	2.76562e-14	78	142	Stilbenoid, diarylheptanoid and gingerol biosynthesis	Metabolism; Biosynthesis of other secondary metabolites	Acyan02G0109400, Acyan02G0109500, Acyan02G0224000, Acyan02G0225400, Acyan02G0225500, Acyan02G0279400, Acyan02G0293000, Acyan05G0039600, Acyan06G0012900, Acyan06G0013000, Acyan06G0013100, Acyan06G0013300, Acyan06G0013400, Acyan06G0013500, Acyan06G0013700, Acyan06G0013900, Acyan06G0014000, Acyan06G0032100, Acyan06G0032300, Acyan07G0095500, Acyan07G0096500, Acyan07G0096600, Acyan07G0096700, Acyan08G…
1.82881e-13	1.07437e-11	113	269	Phenylpropanoid biosynthesis	Metabolism; Biosynthesis of other secondary metabolites	Acyan01G0041600, Acyan01G0041800, Acyan01G0041900, Acyan01G0042100, Acyan01G0042200, Acyan01G0194000, Acyan01G0194700, Acyan01G0194800, Acyan01G0195300, Acyan01G0230400, Acyan01G0230500, Acyan01G0240200, Acyan01G0268400, Acyan01G0313800, Acyan01G0313900, Acyan02G0014900, Acyan02G0015000, Acyan02G0015100, Acyan02G0015200, Acyan02G0053300, Acyan02G0224000, Acyan02G0225400, Acyan02G0225500, Acyan02G…
2.44175e-13	1.07437e-11	65	120	Limonene and pinene degradation	Metabolism; Metabolism of terpenoids and polyketides	Acyan02G0109400, Acyan02G0109500, Acyan02G0293000, Acyan06G0012900, Acyan06G0013000, Acyan06G0013100, Acyan06G0013300, Acyan06G0013400, Acyan06G0013500, Acyan06G0013700, Acyan06G0013900, Acyan06G0014000, Acyan06G0032100, Acyan06G0032300, Acyan07G0095500, Acyan07G0096500, Acyan07G0096600, Acyan08G0011800, Acyan08G0012400, Acyan08G0012700, Acyan08G0047400, Acyan08G0047600, Acyan08G0047700, Acyan08G…
2.44234e-10	8.05971e-09	75	168	Pentose and glucuronate interconversions	Metabolism; Carbohydrate metabolism	Acyan01G0028600, Acyan01G0028700, Acyan01G0028800, Acyan01G0046500, Acyan01G0046700, Acyan01G0046900, Acyan01G0047400, Acyan01G0047800, Acyan01G0048000, Acyan01G0177000, Acyan01G0177400, Acyan01G0225700, Acyan02G0002900, Acyan02G0045200, Acyan02G0147700, Acyan02G0243300, Acyan02G0243400, Acyan02G0243500, Acyan02G0243700, Acyan02G0243800, Acyan02G0243900, Acyan02G0244100, Acyan02G0249400, Acyan02G…
8.86775e-08	2.34109e-06	36	63	Sesquiterpenoid and triterpenoid biosynthesis	Metabolism; Metabolism of terpenoids and polyketides	Acyan01G0337800, Acyan02G0147500, Acyan02G0147800, Acyan02G0157200, Acyan02G0157600, Acyan02G0255600, Acyan02G0255800, Acyan02G0278700, Acyan02G0278900, Acyan02G0279200, Acyan02G0279500, Acyan02G0343700, Acyan02G0343800, Acyan02G0343900, Acyan03G0032600, Acyan03G0033100, Acyan03G0033200, Acyan03G0034200, Acyan03G0176600, Acyan03G0176700, Acyan03G0176800, Acyan03G0177000, Acyan04G0169400, Acyan04G…
2.67357e-06	5.88186e-05	38	80	alpha-Linolenic acid metabolism	Metabolism; Lipid metabolism	Acyan02G0029200, Acyan02G0029300, Acyan02G0029500, Acyan03G0055600, Acyan03G0055700, Acyan03G0055800, Acyan04G0028800, Acyan04G0219500, Acyan04G0219700, Acyan04G0219800, Acyan04G0237500, Acyan06G0050000, Acyan07G0145900, Acyan07G0146000, Acyan07G0146100, Acyan07G0183900, Acyan08G0039100, Acyan09G0098200, Acyan09G0098300, Acyan09G0143100, Acyan09G0143200, Acyan09G0143300, Acyan09G0185400, Acyan09G…
7.89508e-06	0.000148879	24	45	Fatty acid elongation	Metabolism; Lipid metabolism	Acyan01G0034800, Acyan01G0076200, Acyan01G0076300, Acyan01G0076400, Acyan01G0076500, Acyan01G0076600, Acyan01G0076700, Acyan01G0283500, Acyan01G0283600, Acyan04G0072000, Acyan04G0229000, Acyan04G0229100, Acyan04G0229200, Acyan05G0051500, Acyan05G0067400, Acyan05G0113500, Acyan08G0043900, Acyan08G0044100, Acyan08G0121500, Acyan10G0042100, Acyan12G0125100, Acyan12G0125200, Acyan12G0125300, Acyan12G…
1.74265e-05	0.000287537	24	48	Zeatin biosynthesis	Metabolism; Metabolism of terpenoids and polyketides	Acyan01G0305100, Acyan01G0308700, Acyan01G0308900, Acyan02G0242500, Acyan02G0296500, Acyan02G0296600, Acyan04G0222800, Acyan04G0222900, Acyan05G0093400, Acyan05G0093500, Acyan05G0093600, Acyan05G0093700, Acyan07G0135200, Acyan07G0135300, Acyan08G0014800, Acyan09G0124600, Acyan10G0036500, Acyan10G0047200, Acyan10G0047300, Acyan12G0148900, Acyan12G0149100, Acyan12G0149200, Acyan12G0149300, Acyan12G…
7.10542e-05	0.00104213	40	89	Aminoacyl-tRNA biosynthesis	Genetic Information Processing; Translation	Acyan01G0007800, Acyan02G0027300, Acyan02G0191000, Acyan02G0191100, Acyan02G0191300, Acyan02G0310600, Acyan02G0311100, Acyan02G0312900, Acyan02G0313700, Acyan02G0314200, Acyan02G0314700, Acyan03G0216900, Acyan04G0256500, Acyan04G0256700, Acyan04G0257000, Acyan04G0257700, Acyan04G0257800, Acyan04G0257900, Acyan04G0258100, Acyan05G0051200, Acyan05G0084200, Acyan05G0086900, Acyan05G0158800, Acyan06G…
0.000130921	0.00172815	20	38	Isoquinoline alkaloid biosynthesis	Metabolism; Biosynthesis of other secondary metabolites	Acyan01G0053700, Acyan01G0061900, Acyan01G0062000, Acyan01G0062100, Acyan01G0064700, Acyan01G0065300, Acyan03G0122400, Acyan03G0122800, Acyan03G0122900, Acyan03G0124200, Acyan03G0124400, Acyan04G0159000, Acyan07G0087900, Acyan07G0158700, Acyan07G0159200, Acyan09G0166500, Acyan11G0097800, Acyan11G0097900, Acyan13G0136500, Acyan13G0137100
0.000173674	0.00208409	49	152	Oxidative phosphorylation	Metabolism; Energy metabolism	Acyan01G0097800, Acyan01G0133600, Acyan02G0187700, Acyan03G0091200, Acyan03G0153000, Acyan03G0197600, Acyan03G0198100, Acyan03G0202300, Acyan03G0203500, Acyan03G0207800, Acyan03G0238800, Acyan03G0265400, Acyan03G0265700, Acyan03G0266400, Acyan04G0169000, Acyan05G0020100, Acyan06G0075700, Acyan06G0081800, Acyan06G0082000, Acyan08G0103100, Acyan08G0165800, Acyan09G0184000, Acyan09G0184100, Acyan10G…
0.000230615	0.00253676	18	35	Isoflavonoid biosynthesis	Metabolism; Biosynthesis of other secondary metabolites	Acyan02G0255900, Acyan02G0297300, Acyan02G0308300, Acyan02G0308400, Acyan02G0308500, Acyan02G0308600, Acyan02G0308700, Acyan04G0207400, Acyan04G0208000, Acyan04G0208200, Acyan06G0062800, Acyan10G0058800, Acyan13G0030400, Acyan13G0030500, AcyanUnG0022100, AcyanUnG0029800, AcyanUnG0029900, AcyanUnG0030400
0.000254666	0.00258584	35	87	Porphyrin and chlorophyll metabolism	Metabolism; Metabolism of cofactors and vitamins	Acyan01G0118700, Acyan01G0118800, Acyan01G0184400, Acyan02G0027300, Acyan02G0310600, Acyan02G0311100, Acyan02G0312900, Acyan02G0313700, Acyan02G0314200, Acyan02G0314700, Acyan03G0077100, Acyan03G0077200, Acyan03G0077400, Acyan03G0077500, Acyan03G0077700, Acyan03G0077800, Acyan03G0077900, Acyan03G0078000, Acyan03G0135900, Acyan03G0151700, Acyan03G0197600, Acyan03G0198100, Acyan03G0202300, Acyan03G…
0.000372215	0.00350946	44	126	Peroxisome	Cellular Processes; Transport and catabolism	Acyan01G0029200, Acyan01G0029300, Acyan01G0029400, Acyan01G0029500, Acyan01G0029600, Acyan01G0029700, Acyan01G0214000, Acyan01G0229100, Acyan01G0247500, Acyan01G0247800, Acyan01G0248000, Acyan01G0248100, Acyan01G0248200, Acyan01G0248400, Acyan01G0248500, Acyan02G0174700, Acyan03G0073400, Acyan03G0073800, Acyan03G0074100, Acyan04G0104000, Acyan04G0104200, Acyan04G0104300, Acyan04G0104400, Acyan04G…
0.00056999	0.00501591	16	33	Monoterpenoid biosynthesis	Metabolism; Metabolism of terpenoids and polyketides	Acyan02G0191700, Acyan02G0198500, Acyan03G0034600, Acyan03G0291200, Acyan09G0197600, Acyan12G0124500, Acyan13G0051600, Acyan13G0051700, Acyan13G0051800, Acyan13G0052400, Acyan13G0073600, Acyan13G0121800, Acyan13G0122100, Acyan13G0122400, Acyan13G0123000, Acyan13G0123100
0.00062205	0.00513191	16	35	Arachidonic acid metabolism	Metabolism; Lipid metabolism	Acyan01G0029200, Acyan01G0029300, Acyan01G0029400, Acyan01G0029500, Acyan01G0029600, Acyan01G0029700, Acyan04G0104000, Acyan04G0104200, Acyan04G0104300, Acyan04G0104400, Acyan04G0104500, Acyan04G0104600, Acyan04G0104700, Acyan09G0184600, Acyan09G0184700, Acyan09G0184800
0.00563716	0.0437709	29	80	Phenylalanine metabolism	Metabolism; Amino acid metabolism	Acyan01G0053700, Acyan01G0061900, Acyan01G0062000, Acyan01G0062100, Acyan01G0064700, Acyan01G0065300, Acyan01G0268400, Acyan04G0256500, Acyan04G0256700, Acyan04G0256900, Acyan04G0257000, Acyan04G0257200, Acyan04G0257700, Acyan04G0257800, Acyan04G0257900, Acyan04G0258100, Acyan05G0098100, Acyan07G0110400, Acyan07G0110500, Acyan07G0158700, Acyan07G0159200, Acyan08G0039100, Acyan09G0143300, Acyan09G…
0.0102187	0.0749373	12	25	Valine, leucine and isoleucine biosynthesis	Metabolism; Amino acid metabolism	Acyan01G0104900, Acyan01G0105000, Acyan01G0167400, Acyan06G0025400, Acyan06G0080900, Acyan07G0071600, Acyan09G0170300, Acyan10G0080300, Acyan10G0080400, Acyan13G0086300, Acyan13G0086700, AcyanUnG0021700
0.0119656	0.0831292	20	54	Diterpenoid biosynthesis	Metabolism; Metabolism of terpenoids and polyketides	Acyan02G0109400, Acyan02G0109500, Acyan02G0278800, Acyan02G0279000, Acyan02G0279300, Acyan02G0279400, Acyan02G0343700, Acyan02G0343800, Acyan02G0343900, Acyan04G0147900, Acyan04G0214300, Acyan04G0214400, Acyan04G0214500, Acyan04G0214700, Acyan07G0077600, Acyan07G0077900, Acyan08G0134800, Acyan09G0070500, Acyan11G0098600, AcyanUnG0010900
0.0244727	0.154203	18	57	RNA polymerase	Genetic Information Processing; Transcription	Acyan01G0000500, Acyan01G0001100, Acyan01G0001300, Acyan01G0001400, Acyan01G0195200, Acyan02G0290100, Acyan03G0096300, Acyan03G0239000, Acyan08G0123900, Acyan09G0181700, Acyan12G0075300, Acyan13G0068200, Acyan13G0140000, Acyan13G0140200, AcyanMtG0004600, AcyanMtG0008700, AcyanPtG0001100, AcyanUnG0048000
0.0245323	0.154203	16	45	Biosynthesis of unsaturated fatty acids	Metabolism; Lipid metabolism	Acyan01G0133000, Acyan03G0028400, Acyan03G0028900, Acyan03G0029000, Acyan03G0029200, Acyan03G0029500, Acyan03G0029600, Acyan03G0029700, Acyan04G0237500, Acyan07G0145900, Acyan07G0146000, Acyan07G0146100, Acyan07G0183900, Acyan08G0043900, Acyan08G0044100, Acyan10G0134800
0.0362783	0.201799	89	307	Starch and sucrose metabolism	Metabolism; Carbohydrate metabolism	Acyan01G0028600, Acyan01G0028700, Acyan01G0028800, Acyan01G0046500, Acyan01G0046700, Acyan01G0046900, Acyan01G0047400, Acyan01G0047800, Acyan01G0048000, Acyan01G0177000, Acyan01G0177400, Acyan01G0225700, Acyan01G0230400, Acyan01G0230500, Acyan01G0240200, Acyan01G0313800, Acyan01G0313900, Acyan02G0002900, Acyan02G0045200, Acyan02G0147700, Acyan02G0243300, Acyan02G0243400, Acyan02G0243500, Acyan02G…
0.0364678	0.201799	6	11	Flavone and flavonol biosynthesis	Metabolism; Biosynthesis of other secondary metabolites	Acyan01G0227000, Acyan01G0227200, Acyan02G0020000, Acyan02G0279300, Acyan04G0075200, Acyan11G0159700
0.03681	0.201799	12	30	Glucosinolate biosynthesis	Metabolism; Biosynthesis of other secondary metabolites	Acyan01G0333700, Acyan02G0279200, Acyan02G0279500, Acyan02G0293000, Acyan03G0035100, Acyan03G0109400, Acyan09G0235100, Acyan09G0235200, Acyan09G0235600, Acyan09G0235700, Acyan10G0030900, Acyan11G0070400
0.0382195	0.201799	30	92	2-Oxocarboxylic acid metabolism	Metabolism; Overview	Acyan01G0104900, Acyan01G0105000, Acyan01G0167400, Acyan01G0333700, Acyan02G0279200, Acyan02G0279500, Acyan02G0293000, Acyan03G0035100, Acyan03G0109400, Acyan03G0195100, Acyan06G0025400, Acyan06G0080900, Acyan07G0071600, Acyan07G0110300, Acyan07G0158700, Acyan07G0159200, Acyan09G0166500, Acyan09G0170300, Acyan09G0235100, Acyan09G0235200, Acyan09G0235600, Acyan09G0235700, Acyan10G0030900, Acyan10G…
Table S15 GO enrichment of contracted gene families
category	p_value	q_value		numDEInCat	numInCat	term	class	gene_id
GO:0015198	0	0		11	11	oligopeptide transporter activity	molecular_function	Acyan03G0311700, Acyan03G0311800, Acyan03G0312000, Acyan04G0128100, Acyan04G0129000, Acyan06G0061800, Acyan06G0130400, Acyan09G0064300, Acyan10G0085100, Acyan10G0085200, Acyan12G0010900
GO:0034004	0	0		11	11	germacradienol synthase activity	molecular_function	Acyan01G0206700, Acyan03G0238300, Acyan03G0239200, Acyan03G0239300, Acyan03G0239500, Acyan03G0239600, Acyan03G0239700, Acyan03G0303100, AcyanUnG0039200, AcyanUnG0039500, AcyanUnG0039600
GO:0052577	0	0		11	11	germacrene-D synthase activity	molecular_function	Acyan01G0206700, Acyan03G0238300, Acyan03G0239200, Acyan03G0239300, Acyan03G0239500, Acyan03G0239600, Acyan03G0239700, Acyan03G0303100, AcyanUnG0039200, AcyanUnG0039500, AcyanUnG0039600
GO:0004674	5.66e-34	1.27e-30		172	1341	protein serine/threonine kinase activity	molecular_function	Acyan01G0007500, Acyan01G0036600, Acyan01G0038000, Acyan01G0039900, Acyan01G0063500, Acyan01G0064400, Acyan01G0071300, Acyan01G0095400, Acyan01G0226300, Acyan01G0235900, Acyan01G0250000, Acyan01G0337900, Acyan02G0032800, Acyan02G0038200, Acyan02G0041200, Acyan02G0060800, Acyan02G0065200, Acyan02G0065400, Acyan02G0065900, Acyan02G0066000, Acyan02G0094500, Acyan02G0130900, Acyan02G0138500, Acyan02G…
GO:0005886	1.58e-29	2.84e-26		316	3874	plasma membrane	cellular_component	Acyan01G0007500, Acyan01G0009300, Acyan01G0009600, Acyan01G0024000, Acyan01G0038000, Acyan01G0040300, Acyan01G0053000, Acyan01G0061100, Acyan01G0107900, Acyan01G0116700, Acyan01G0183700, Acyan01G0195900, Acyan01G0196400, Acyan01G0223400, Acyan01G0226300, Acyan01G0235900, Acyan01G0239900, Acyan01G0250000, Acyan01G0262300, Acyan01G0266200, Acyan01G0268900, Acyan01G0272300, Acyan01G0287700, Acyan01G…
GO:0016021	6.46e-27	9.67e-24		348	4603	integral component of membrane	cellular_component	Acyan01G0007500, Acyan01G0009300, Acyan01G0009600, Acyan01G0040300, Acyan01G0061100, Acyan01G0107900, Acyan01G0116700, Acyan01G0152900, Acyan01G0195900, Acyan01G0196100, Acyan01G0196200, Acyan01G0196400, Acyan01G0206000, Acyan01G0235900, Acyan01G0239900, Acyan01G0262300, Acyan01G0266200, Acyan01G0266300, Acyan01G0268900, Acyan01G0289100, Acyan01G0289300, Acyan01G0291800, Acyan01G0325100, Acyan01G…
GO:0046777	4.46e-23	5.72e-20		117	849	protein autophosphorylation	biological_process	Acyan01G0007500, Acyan01G0036600, Acyan01G0038000, Acyan01G0235900, Acyan01G0337900, Acyan02G0032800, Acyan02G0041200, Acyan02G0065200, Acyan02G0065400, Acyan02G0065900, Acyan02G0066000, Acyan02G0094500, Acyan02G0130900, Acyan02G0157000, Acyan02G0167300, Acyan02G0185200, Acyan02G0201600, Acyan02G0261300, Acyan03G0161000, Acyan03G0228400, Acyan03G0307800, Acyan04G0004400, Acyan04G0039900, Acyan04G…
GO:0009506	3.43e-22	3.85e-19		189	1945	plasmodesma	cellular_component	Acyan01G0007500, Acyan01G0009300, Acyan01G0009600, Acyan01G0024000, Acyan01G0038000, Acyan01G0061100, Acyan01G0095400, Acyan01G0107900, Acyan01G0195900, Acyan01G0196400, Acyan01G0223400, Acyan01G0235900, Acyan01G0287700, Acyan01G0289100, Acyan01G0289300, Acyan01G0326500, Acyan01G0326700, Acyan01G0332200, Acyan01G0337900, Acyan02G0001100, Acyan02G0032800, Acyan02G0038200, Acyan02G0041200, Acyan02G…
GO:0004672	8.76e-22	8.74e-19		139	1241	protein kinase activity	molecular_function	Acyan01G0038000, Acyan01G0039900, Acyan01G0071300, Acyan01G0095400, Acyan01G0130300, Acyan01G0250000, Acyan01G0278900, Acyan01G0279800, Acyan01G0337900, Acyan02G0032800, Acyan02G0038200, Acyan02G0065200, Acyan02G0065400, Acyan02G0065900, Acyan02G0066000, Acyan02G0094500, Acyan02G0130900, Acyan02G0138500, Acyan02G0157000, Acyan02G0175500, Acyan02G0175600, Acyan02G0202200, Acyan02G0202300, Acyan02G…
GO:0001653	6.89e-19	6.2e-16		92	649	peptide receptor activity	molecular_function	Acyan01G0007500, Acyan01G0038000, Acyan01G0235900, Acyan01G0337900, Acyan02G0032800, Acyan02G0041200, Acyan02G0065200, Acyan02G0065400, Acyan02G0065900, Acyan02G0066000, Acyan02G0094500, Acyan02G0130900, Acyan02G0157000, Acyan02G0167300, Acyan02G0185200, Acyan02G0201600, Acyan02G0261300, Acyan03G0228400, Acyan03G0307800, Acyan04G0004400, Acyan04G0079400, Acyan04G0159700, Acyan04G0242200, Acyan05G…
GO:0010540	1.08e-18	8.8e-16		26	53	basipetal auxin transport	biological_process	Acyan01G0009300, Acyan01G0009600, Acyan01G0116700, Acyan01G0250000, Acyan02G0175500, Acyan02G0175600, Acyan03G0246100, Acyan03G0311400, Acyan04G0083500, Acyan04G0083700, Acyan04G0083900, Acyan05G0005600, Acyan05G0045000, Acyan05G0082500, Acyan07G0008100, Acyan07G0091100, Acyan07G0106300, Acyan07G0165100, Acyan07G0169100, Acyan08G0045300, Acyan09G0083600, Acyan09G0133400, Acyan10G0022700, Acyan11G…
GO:0004675	4.25e-18	2.94e-15		90	643	transmembrane receptor protein serine/threonine kinase activity	molecular_function	Acyan01G0007500, Acyan01G0038000, Acyan01G0235900, Acyan01G0337900, Acyan02G0032800, Acyan02G0041200, Acyan02G0065200, Acyan02G0065400, Acyan02G0065900, Acyan02G0066000, Acyan02G0094500, Acyan02G0130900, Acyan02G0157000, Acyan02G0167300, Acyan02G0185200, Acyan02G0201600, Acyan02G0261300, Acyan03G0228400, Acyan03G0307800, Acyan04G0004400, Acyan04G0079400, Acyan04G0159700, Acyan04G0242200, Acyan05G…
GO:0007178	4.25e-18	2.94e-15		90	643	transmembrane receptor protein serine/threonine kinase signaling pathway	biological_process	Acyan01G0007500, Acyan01G0038000, Acyan01G0235900, Acyan01G0337900, Acyan02G0032800, Acyan02G0041200, Acyan02G0065200, Acyan02G0065400, Acyan02G0065900, Acyan02G0066000, Acyan02G0094500, Acyan02G0130900, Acyan02G0157000, Acyan02G0167300, Acyan02G0185200, Acyan02G0201600, Acyan02G0261300, Acyan03G0228400, Acyan03G0307800, Acyan04G0004400, Acyan04G0079400, Acyan04G0159700, Acyan04G0242200, Acyan05G…
GO:0005524	4.94e-18	3.17e-15		292	3574	ATP binding	molecular_function	Acyan01G0006300, Acyan01G0007500, Acyan01G0009300, Acyan01G0009600, Acyan01G0038000, Acyan01G0039900, Acyan01G0053000, Acyan01G0063500, Acyan01G0064400, Acyan01G0071300, Acyan01G0095400, Acyan01G0116700, Acyan01G0124500, Acyan01G0130300, Acyan01G0183700, Acyan01G0206000, Acyan01G0226300, Acyan01G0235900, Acyan01G0250000, Acyan01G0266400, Acyan01G0278900, Acyan01G0279800, Acyan01G0332200, Acyan01G…
GO:0031625	8.27e-17	4.95e-14		93	740	ubiquitin protein ligase binding	molecular_function	Acyan01G0007500, Acyan01G0038000, Acyan01G0071300, Acyan01G0235900, Acyan01G0337900, Acyan02G0032800, Acyan02G0041200, Acyan02G0065200, Acyan02G0065400, Acyan02G0065900, Acyan02G0066000, Acyan02G0094500, Acyan02G0130900, Acyan02G0157000, Acyan02G0167300, Acyan02G0185200, Acyan02G0201600, Acyan02G0261300, Acyan03G0228400, Acyan03G0307800, Acyan04G0004400, Acyan04G0079400, Acyan04G0159700, Acyan04G…
GO:0009755	3.08e-16	1.73e-13		87	658	hormone-mediated signaling pathway	biological_process	Acyan01G0007500, Acyan01G0038000, Acyan01G0235900, Acyan01G0337900, Acyan02G0032800, Acyan02G0041200, Acyan02G0065900, Acyan02G0094500, Acyan02G0130900, Acyan02G0157000, Acyan02G0167300, Acyan02G0185200, Acyan02G0201600, Acyan02G0261300, Acyan03G0228400, Acyan03G0307800, Acyan04G0004400, Acyan04G0079400, Acyan04G0159700, Acyan04G0242200, Acyan05G0016200, Acyan05G0045700, Acyan05G0074400, Acyan05G…
GO:0015833	1.62e-14	8.57e-12		16	22	peptide transport	biological_process	Acyan02G0173600, Acyan03G0311600, Acyan03G0311700, Acyan03G0311800, Acyan03G0311900, Acyan03G0312000, Acyan03G0312100, Acyan04G0128000, Acyan04G0128100, Acyan04G0129000, Acyan06G0061800, Acyan06G0130400, Acyan09G0064300, Acyan10G0085100, Acyan10G0085200, Acyan12G0010900
GO:0016165	4.64e-14	2.32e-11		13	14	linoleate 13S-lipoxygenase activity	molecular_function	Acyan01G0061500, Acyan01G0198800, Acyan01G0199100, Acyan01G0199300, Acyan01G0199600, Acyan02G0018900, Acyan03G0044200, Acyan03G0044300, Acyan03G0044400, Acyan03G0044500, Acyan03G0044600, Acyan08G0039000, Acyan09G0239800
GO:0010541	6.81e-14	3.22e-11		17	29	acropetal auxin transport	biological_process	Acyan01G0009300, Acyan01G0009600, Acyan01G0116700, Acyan03G0246100, Acyan04G0083500, Acyan04G0083700, Acyan04G0083900, Acyan05G0045000, Acyan05G0082500, Acyan07G0008100, Acyan07G0106300, Acyan07G0165100, Acyan08G0045300, Acyan09G0083600, Acyan10G0022700, Acyan11G0155400, Acyan13G0112300
GO:0047461	3.62e-13	1.62e-10		11	13	(+)-delta-cadinene synthase activity	molecular_function	Acyan03G0194400, Acyan03G0194600, Acyan03G0238300, Acyan03G0239200, Acyan03G0239300, Acyan03G0239500, Acyan03G0239600, Acyan03G0239700, Acyan04G0237900, AcyanUnG0039200, AcyanUnG0039600
GO:0016210	5.56e-13	2.38e-10		10	12	naringenin-chalcone synthase activity	molecular_function	Acyan01G0115500, Acyan01G0115600, Acyan01G0115800, Acyan04G0016400, Acyan04G0016500, Acyan04G0247800, Acyan06G0129300, Acyan09G0161900, Acyan10G0118700, Acyan12G0119100
GO:0010329	2.11e-12	8.27e-10		17	33	auxin efflux transmembrane transporter activity	molecular_function	Acyan01G0009300, Acyan01G0009600, Acyan01G0116700, Acyan03G0246100, Acyan04G0083500, Acyan04G0083700, Acyan04G0083900, Acyan05G0045000, Acyan05G0082500, Acyan07G0008100, Acyan07G0106300, Acyan07G0165100, Acyan08G0045300, Acyan09G0083600, Acyan10G0022700, Acyan11G0155400, Acyan13G0112300
GO:0055085	2.12e-12	8.27e-10		49	317	transmembrane transport	biological_process	Acyan01G0009300, Acyan01G0009600, Acyan01G0116700, Acyan01G0262300, Acyan02G0009400, Acyan02G0173600, Acyan03G0246100, Acyan03G0309400, Acyan03G0311600, Acyan03G0311700, Acyan03G0311800, Acyan03G0311900, Acyan03G0312000, Acyan03G0312100, Acyan04G0083500, Acyan04G0083700, Acyan04G0083900, Acyan04G0128000, Acyan04G0128100, Acyan04G0129000, Acyan04G0150400, Acyan04G0188300, Acyan04G0268700, Acyan05G…
GO:0016702	3.19e-12	1.2e-09		14	21	oxidoreductase activity, acting on single donors with incorporation of molecular oxygen, incorporation of two atoms of oxygen	molecular_function	Acyan01G0061500, Acyan01G0198800, Acyan01G0199100, Acyan01G0199300, Acyan01G0199600, Acyan02G0018900, Acyan03G0044100, Acyan03G0044200, Acyan03G0044300, Acyan03G0044400, Acyan03G0044500, Acyan03G0044600, Acyan08G0039000, Acyan09G0239800
GO:1902382	5.18e-12	1.79e-09		11	15	11-oxo-beta-amyrin catabolic process	biological_process	Acyan03G0034100, Acyan03G0045800, Acyan03G0165800, Acyan03G0166000, Acyan03G0168700, Acyan03G0168800, Acyan03G0168900, Acyan05G0116300, Acyan08G0102200, Acyan08G0102400, Acyan09G0175300
GO:1902386	5.18e-12	1.79e-09		11	15	glycyrrhetinate biosynthetic process	biological_process	Acyan03G0034100, Acyan03G0045800, Acyan03G0165800, Acyan03G0166000, Acyan03G0168700, Acyan03G0168800, Acyan03G0168900, Acyan05G0116300, Acyan08G0102200, Acyan08G0102400, Acyan09G0175300
GO:0008298	6.48e-12	2.16e-09		11	11	intracellular mRNA localization	biological_process	Acyan08G0102700, Acyan08G0102800, Acyan08G0102900, Acyan08G0103000, Acyan08G0103300, Acyan08G0103600, Acyan08G0103800, Acyan08G0103900, Acyan08G0106500, Acyan08G0106800, Acyan08G0134200
GO:0010315	3.88e-11	1.25e-08		17	40	auxin efflux	biological_process	Acyan01G0009300, Acyan01G0009600, Acyan01G0116700, Acyan03G0246100, Acyan04G0083500, Acyan04G0083700, Acyan04G0083900, Acyan05G0045000, Acyan05G0082500, Acyan07G0008100, Acyan07G0106300, Acyan07G0165100, Acyan08G0045300, Acyan09G0083600, Acyan10G0022700, Acyan11G0155400, Acyan13G0112300
GO:0006468	5.01e-11	1.55e-08		38	225	protein phosphorylation	biological_process	Acyan01G0071300, Acyan01G0095400, Acyan01G0250000, Acyan01G0279800, Acyan02G0038200, Acyan02G0138500, Acyan02G0175500, Acyan02G0175600, Acyan02G0347700, Acyan03G0228400, Acyan03G0311400, Acyan04G0068800, Acyan04G0152600, Acyan05G0058800, Acyan05G0095300, Acyan06G0027500, Acyan06G0108500, Acyan06G0144900, Acyan06G0158700, Acyan07G0091100, Acyan07G0169100, Acyan08G0015200, Acyan08G0036500, Acyan08G…
GO:0015696	7.6e-11	2.28e-08		13	27	ammonium transport	biological_process	Acyan01G0107900, Acyan01G0326700, Acyan03G0090900, Acyan03G0113200, Acyan04G0139600, Acyan05G0151000, Acyan06G0069000, Acyan06G0106500, Acyan07G0149900, Acyan09G0048900, Acyan13G0142900, Acyan13G0143200, AcyanUnG0020000
GO:0010333	9.03e-11	2.62e-08		20	68	terpene synthase activity	molecular_function	Acyan01G0206700, Acyan03G0054300, Acyan03G0194400, Acyan03G0194600, Acyan03G0238300, Acyan03G0239200, Acyan03G0239300, Acyan03G0239500, Acyan03G0239600, Acyan03G0239700, Acyan03G0271100, Acyan03G0279400, Acyan03G0303000, Acyan03G0303100, Acyan03G0303500, Acyan04G0237900, Acyan12G0057900, AcyanUnG0039200, AcyanUnG0039500, AcyanUnG0039600
GO:2000815	1.08e-10	3.04e-08		11	12	regulation of mRNA stability involved in response to oxidative stress	biological_process	Acyan08G0102700, Acyan08G0102800, Acyan08G0102900, Acyan08G0103000, Acyan08G0103300, Acyan08G0103600, Acyan08G0103800, Acyan08G0103900, Acyan08G0106500, Acyan08G0106800, Acyan08G0134200
GO:0009863	1.51e-10	4.1e-08		20	72	salicylic acid mediated signaling pathway	biological_process	Acyan01G0128200, Acyan01G0128400, Acyan01G0195900, Acyan03G0161000, Acyan04G0158600, Acyan08G0102700, Acyan08G0102800, Acyan08G0102900, Acyan08G0103000, Acyan08G0103300, Acyan08G0103600, Acyan08G0103800, Acyan08G0103900, Acyan08G0106500, Acyan08G0106800, Acyan08G0134200, Acyan09G0180900, Acyan11G0001200, Acyan11G0089200, Acyan13G0068500
GO:0030247	2.06e-10	5.44e-08		21	106	polysaccharide binding	molecular_function	Acyan02G0201600, Acyan02G0202200, Acyan02G0202300, Acyan03G0232000, Acyan03G0232500, Acyan08G0168300, Acyan08G0172500, Acyan08G0172700, Acyan08G0172900, Acyan08G0173600, Acyan08G0173700, Acyan09G0035800, Acyan09G0126000, Acyan12G0152900, AcyanUnG0005400, AcyanUnG0005500, AcyanUnG0006300, AcyanUnG0006400, AcyanUnG0006800, AcyanUnG0051900, AcyanUnG0052000
GO:0034003	4.24e-10	1.09e-07		8	9	vetispiradiene synthase activity	molecular_function	Acyan03G0054300, Acyan03G0194400, Acyan03G0194600, Acyan03G0271100, Acyan03G0279400, Acyan03G0303000, Acyan03G0303500, Acyan04G0237900
GO:0009734	1.09e-09	2.73e-07		36	299	auxin-activated signaling pathway	biological_process	Acyan01G0009300, Acyan01G0009600, Acyan01G0116700, Acyan01G0250000, Acyan02G0007400, Acyan02G0175500, Acyan02G0175600, Acyan03G0236500, Acyan03G0311400, Acyan04G0066600, Acyan04G0083700, Acyan04G0083900, Acyan04G0116500, Acyan04G0190300, Acyan05G0045000, Acyan05G0056600, Acyan05G0128800, Acyan06G0012400, Acyan07G0008100, Acyan07G0091100, Acyan07G0106300, Acyan07G0111500, Acyan07G0142500, Acyan07G…
GO:0016114	1.42e-09	3.45e-07		21	90	terpenoid biosynthetic process	biological_process	Acyan01G0114500, Acyan01G0206700, Acyan03G0054300, Acyan03G0194400, Acyan03G0194600, Acyan03G0238300, Acyan03G0239200, Acyan03G0239300, Acyan03G0239500, Acyan03G0239600, Acyan03G0239700, Acyan03G0271100, Acyan03G0279400, Acyan03G0303000, Acyan03G0303100, Acyan03G0303500, Acyan04G0237900, Acyan12G0057900, AcyanUnG0039200, AcyanUnG0039500, AcyanUnG0039600
GO:0006968	1.67e-09	3.95e-07		13	31	cellular defense response	biological_process	Acyan02G0202200, Acyan02G0202300, Acyan03G0232000, Acyan03G0232500, Acyan08G0168300, AcyanUnG0005400, AcyanUnG0005500, AcyanUnG0006300, AcyanUnG0006400, AcyanUnG0006800, AcyanUnG0025700, AcyanUnG0051900, AcyanUnG0052000
GO:0015398	1.86e-09	4.28e-07		7	8	high-affinity secondary active ammonium transmembrane transporter activity	molecular_function	Acyan01G0107900, Acyan03G0090900, Acyan04G0139600, Acyan05G0151000, Acyan06G0069000, Acyan06G0106500, Acyan07G0149900
GO:0004565	3e-09	6.74e-07		16	48	beta-galactosidase activity	molecular_function	Acyan01G0125500, Acyan01G0272000, Acyan02G0046900, Acyan04G0235400, Acyan05G0092200, Acyan05G0092300, Acyan05G0105300, Acyan05G0105400, Acyan06G0054500, Acyan06G0064200, Acyan06G0111300, Acyan06G0112000, Acyan07G0098500, Acyan10G0125100, Acyan13G0059700, Acyan13G0059900
GO:0043024	4.64e-09	1.02e-06		11	15	ribosomal small subunit binding	molecular_function	Acyan08G0102700, Acyan08G0102800, Acyan08G0102900, Acyan08G0103000, Acyan08G0103300, Acyan08G0103600, Acyan08G0103800, Acyan08G0103900, Acyan08G0106500, Acyan08G0106800, Acyan08G0134200
GO:0030553	7.3e-09	1.56e-06		14	35	cGMP binding	molecular_function	Acyan01G0268900, Acyan02G0318300, Acyan02G0318500, Acyan02G0318900, Acyan04G0063800, Acyan04G0064200, Acyan04G0066000, Acyan05G0003300, Acyan05G0024100, Acyan05G0173700, Acyan07G0111100, Acyan09G0124400, Acyan11G0015100, Acyan13G0000200
GO:0030552	8.25e-09	1.72e-06		14	36	cAMP binding	molecular_function	Acyan01G0268900, Acyan02G0318300, Acyan02G0318500, Acyan02G0318900, Acyan04G0063800, Acyan04G0064200, Acyan04G0066000, Acyan05G0003300, Acyan05G0024100, Acyan05G0173700, Acyan07G0111100, Acyan09G0124400, Acyan11G0015100, Acyan13G0000200
GO:0008889	8.77e-09	1.79e-06		13	37	glycerophosphodiester phosphodiesterase activity	molecular_function	Acyan02G0202200, Acyan02G0202300, Acyan03G0232000, Acyan03G0232500, Acyan08G0168300, AcyanUnG0005400, AcyanUnG0005500, AcyanUnG0006300, AcyanUnG0006400, AcyanUnG0006800, AcyanUnG0025700, AcyanUnG0051900, AcyanUnG0052000
GO:0009058	1.06e-08	2.11e-06		21	109	biosynthetic process	biological_process	Acyan01G0115500, Acyan01G0115600, Acyan01G0115800, Acyan01G0124700, Acyan04G0016400, Acyan04G0016500, Acyan04G0054200, Acyan04G0126800, Acyan04G0247800, Acyan05G0088800, Acyan05G0157600, Acyan06G0080600, Acyan06G0129300, Acyan08G0110200, Acyan09G0161900, Acyan10G0079800, Acyan10G0118700, Acyan10G0166700, Acyan11G0042900, Acyan11G0148100, Acyan12G0119100
GO:0042391	1.72e-08	3.36e-06		15	42	regulation of membrane potential	biological_process	Acyan01G0268900, Acyan02G0318300, Acyan02G0318500, Acyan02G0318900, Acyan04G0063800, Acyan04G0064200, Acyan04G0066000, Acyan05G0003300, Acyan05G0024100, Acyan05G0173700, Acyan07G0111100, Acyan09G0124400, Acyan11G0015100, Acyan11G0081200, Acyan13G0000200
GO:0050616	1.79e-08	3.41e-06		8	13	secologanin synthase activity	molecular_function	Acyan03G0033900, Acyan03G0034100, Acyan03G0045800, Acyan03G0168800, Acyan03G0168900, Acyan05G0116300, Acyan08G0102200, Acyan09G0175300
GO:0005249	2.32e-08	4.34e-06		15	43	voltage-gated potassium channel activity	molecular_function	Acyan01G0268900, Acyan02G0318300, Acyan02G0318500, Acyan02G0318900, Acyan04G0063800, Acyan04G0064200, Acyan04G0066000, Acyan05G0003300, Acyan05G0024100, Acyan05G0173700, Acyan07G0111100, Acyan09G0124400, Acyan11G0015100, Acyan11G0081200, Acyan13G0000200
GO:0010152	3.17e-08	5.82e-06		17	64	pollen maturation	biological_process	Acyan02G0130900, Acyan03G0300100, Acyan04G0116500, Acyan06G0144900, Acyan06G0158700, Acyan07G0044300, Acyan08G0056000, Acyan08G0109900, Acyan09G0039300, Acyan09G0157400, Acyan10G0093300, Acyan10G0142200, Acyan13G0035900, Acyan13G0056800, Acyan13G0056900, Acyan13G0094600, Acyan13G0141300
GO:0030466	3.83e-08	6.89e-06		11	23	chromatin silencing at silent mating-type cassette	biological_process	Acyan08G0102700, Acyan08G0102800, Acyan08G0102900, Acyan08G0103000, Acyan08G0103300, Acyan08G0103600, Acyan08G0103800, Acyan08G0103900, Acyan08G0106500, Acyan08G0106800, Acyan08G0134200
GO:0046556	4.75e-08	8.38e-06		8	10	alpha-L-arabinofuranosidase activity	molecular_function	Acyan01G0022000, Acyan01G0203200, Acyan01G0203300, Acyan04G0096000, Acyan04G0185400, Acyan06G0085900, Acyan09G0039200, Acyan13G0119300
GO:0070478	4.95e-08	8.56e-06		11	19	nuclear-transcribed mRNA catabolic process, 3'-5' exonucleolytic nonsense-mediated decay	biological_process	Acyan08G0102700, Acyan08G0102800, Acyan08G0102900, Acyan08G0103000, Acyan08G0103300, Acyan08G0103600, Acyan08G0103800, Acyan08G0103900, Acyan08G0106500, Acyan08G0106800, Acyan08G0134200
GO:0080133	5.92e-08	1e-05		7	10	midchain alkane hydroxylase activity	molecular_function	Acyan03G0291300, Acyan09G0161100, Acyan09G0161200, Acyan09G0161300, Acyan09G0161400, Acyan09G0161600, Acyan11G0049900
GO:0006071	6.26e-08	1.04e-05		14	50	glycerol metabolic process	biological_process	Acyan02G0202200, Acyan02G0202300, Acyan03G0232000, Acyan03G0232500, Acyan08G0168300, Acyan11G0083500, AcyanUnG0005400, AcyanUnG0005500, AcyanUnG0006300, AcyanUnG0006400, AcyanUnG0006800, AcyanUnG0025700, AcyanUnG0051900, AcyanUnG0052000
GO:0035649	8.93e-08	1.46e-05		8	9	Nrd1 complex	cellular_component	Acyan08G0102900, Acyan08G0103000, Acyan08G0103300, Acyan08G0103600, Acyan08G0103800, Acyan08G0103900, Acyan08G0106500, Acyan08G0106800
GO:0005887	9.23e-08	1.46e-05		33	269	integral component of plasma membrane	cellular_component	Acyan01G0061100, Acyan01G0268900, Acyan01G0289100, Acyan01G0289300, Acyan01G0291800, Acyan02G0262300, Acyan02G0318300, Acyan02G0318500, Acyan02G0318900, Acyan04G0063800, Acyan04G0064200, Acyan04G0066000, Acyan04G0150400, Acyan04G0188300, Acyan04G0268700, Acyan05G0003300, Acyan05G0011600, Acyan05G0024100, Acyan05G0079400, Acyan05G0173700, Acyan07G0111100, Acyan08G0128000, Acyan08G0129300, Acyan09G…
GO:0008553	9.27e-08	1.46e-05		9	15	hydrogen-exporting ATPase activity, phosphorylative mechanism	molecular_function	Acyan02G0001100, Acyan04G0010500, Acyan05G0009900, Acyan05G0041000, Acyan05G0175400, Acyan07G0170400, Acyan11G0026000, Acyan11G0110100, Acyan13G0004600
GO:0031408	1.04e-07	1.61e-05		17	81	oxylipin biosynthetic process	biological_process	Acyan01G0061500, Acyan01G0198800, Acyan01G0199100, Acyan01G0199300, Acyan01G0199600, Acyan02G0018900, Acyan03G0044100, Acyan03G0044200, Acyan03G0044300, Acyan03G0044400, Acyan03G0044500, Acyan03G0044600, Acyan05G0105900, Acyan06G0050100, Acyan08G0039000, Acyan09G0239800, Acyan12G0143500
GO:0042742	1.25e-07	1.91e-05		52	553	defense response to bacterium	biological_process	Acyan01G0005000, Acyan01G0038000, Acyan01G0071300, Acyan01G0130300, Acyan01G0195900, Acyan01G0200300, Acyan01G0278900, Acyan01G0336100, Acyan02G0007400, Acyan02G0065900, Acyan02G0167300, Acyan02G0240200, Acyan03G0090900, Acyan03G0094600, Acyan03G0152300, Acyan03G0258400, Acyan04G0134600, Acyan04G0134800, Acyan04G0139600, Acyan04G0153500, Acyan05G0097300, Acyan05G0151000, Acyan06G0069000, Acyan06G…
GO:0000148	1.43e-07	2.07e-05		8	12	1,3-beta-D-glucan synthase complex	cellular_component	Acyan01G0195900, Acyan01G0196100, Acyan01G0196200, Acyan01G0196400, Acyan03G0167200, Acyan08G0001900, Acyan09G0180900, Acyan13G0068500
GO:0003843	1.43e-07	2.07e-05		8	12	1,3-beta-D-glucan synthase activity	molecular_function	Acyan01G0195900, Acyan01G0196100, Acyan01G0196200, Acyan01G0196400, Acyan03G0167200, Acyan08G0001900, Acyan09G0180900, Acyan13G0068500
GO:0006075	1.43e-07	2.07e-05		8	12	(1->3)-beta-D-glucan biosynthetic process	biological_process	Acyan01G0195900, Acyan01G0196100, Acyan01G0196200, Acyan01G0196400, Acyan03G0167200, Acyan08G0001900, Acyan09G0180900, Acyan13G0068500
GO:0048571	1.61e-07	2.29e-05		11	21	long-day photoperiodism	biological_process	Acyan08G0102700, Acyan08G0102800, Acyan08G0102900, Acyan08G0103000, Acyan08G0103300, Acyan08G0103600, Acyan08G0103800, Acyan08G0103900, Acyan08G0106500, Acyan08G0106800, Acyan08G0134200
GO:0004568	1.92e-07	2.7e-05		13	64	chitinase activity	molecular_function	Acyan03G0138900, Acyan03G0192400, Acyan05G0004600, Acyan10G0122000, Acyan10G0122100, Acyan12G0064000, Acyan12G0065400, Acyan13G0044700, Acyan13G0045400, Acyan13G0045800, Acyan13G0046000, Acyan13G0046300, Acyan13G0143700
GO:0006885	2.01e-07	2.74e-05		10	22	regulation of pH	biological_process	Acyan01G0040300, Acyan01G0266200, Acyan03G0074900, Acyan03G0252400, Acyan06G0125000, Acyan07G0120700, Acyan07G0121000, Acyan11G0047300, Acyan11G0047400, Acyan13G0121200
GO:0071805	2.01e-07	2.74e-05		18	72	potassium ion transmembrane transport	biological_process	Acyan01G0266200, Acyan01G0266300, Acyan01G0268900, Acyan02G0318300, Acyan02G0318500, Acyan02G0318900, Acyan04G0063800, Acyan04G0064200, Acyan04G0066000, Acyan05G0003300, Acyan05G0024100, Acyan05G0173700, Acyan07G0111100, Acyan09G0124400, Acyan11G0015100, Acyan11G0081200, Acyan13G0000200, Acyan13G0121200
GO:0006032	2.64e-07	3.53e-05		13	65	chitin catabolic process	biological_process	Acyan03G0138900, Acyan03G0192400, Acyan05G0004600, Acyan10G0122000, Acyan10G0122100, Acyan12G0064000, Acyan12G0065400, Acyan13G0044700, Acyan13G0045400, Acyan13G0045800, Acyan13G0046000, Acyan13G0046300, Acyan13G0143700
GO:0005975	3.06e-07	4.04e-05		51	537	carbohydrate metabolic process	biological_process	Acyan01G0022000, Acyan01G0036600, Acyan01G0119200, Acyan01G0125500, Acyan01G0272000, Acyan02G0046900, Acyan02G0107900, Acyan02G0245600, Acyan03G0138900, Acyan03G0192400, Acyan03G0213400, Acyan04G0096000, Acyan04G0185400, Acyan04G0235400, Acyan05G0004600, Acyan05G0092200, Acyan05G0092300, Acyan05G0105300, Acyan05G0105400, Acyan06G0048800, Acyan06G0054500, Acyan06G0064200, Acyan06G0085900, Acyan06G…
GO:0008519	3.15e-07	4.11e-05		10	34	ammonium transmembrane transporter activity	molecular_function	Acyan01G0107900, Acyan01G0326700, Acyan03G0090900, Acyan03G0113200, Acyan04G0139600, Acyan05G0151000, Acyan06G0069000, Acyan06G0106500, Acyan07G0149900, AcyanUnG0020000
GO:0010279	3.79e-07	4.87e-05		6	7	indole-3-acetic acid amido synthetase activity	molecular_function	Acyan03G0236500, Acyan04G0110700, Acyan04G0190300, Acyan06G0012400, Acyan09G0196600, Acyan12G0057800
GO:0008360	3.85e-07	4.88e-05		13	40	regulation of cell shape	biological_process	Acyan01G0095400, Acyan01G0195900, Acyan01G0196100, Acyan01G0196200, Acyan01G0196400, Acyan02G0038200, Acyan03G0167200, Acyan04G0152600, Acyan05G0095300, Acyan08G0001900, Acyan08G0085600, Acyan09G0180900, Acyan13G0068500
GO:0006862	4.08e-07	5.09e-05		9	21	nucleotide transport	biological_process	Acyan03G0090900, Acyan04G0139600, Acyan05G0151000, Acyan06G0069000, Acyan06G0106500, Acyan07G0149900, Acyan09G0048900, Acyan13G0142900, Acyan13G0143200
GO:0006754	5.55e-07	6.84e-05		9	19	ATP biosynthetic process	biological_process	Acyan02G0001100, Acyan04G0010500, Acyan05G0009900, Acyan05G0041000, Acyan05G0175400, Acyan07G0170400, Acyan11G0026000, Acyan11G0110100, Acyan13G0004600
GO:0043269	6.93e-07	8.42e-05		9	23	regulation of ion transport	biological_process	Acyan03G0090900, Acyan04G0139600, Acyan05G0151000, Acyan06G0069000, Acyan06G0106500, Acyan07G0149900, Acyan09G0048900, Acyan13G0142900, Acyan13G0143200
GO:0005223	8.14e-07	9.76e-05		8	15	intracellular cGMP activated cation channel activity	molecular_function	Acyan01G0268900, Acyan02G0318900, Acyan04G0063800, Acyan04G0064200, Acyan05G0003300, Acyan07G0111100, Acyan11G0015100, Acyan13G0000200
GO:0030570	1.08e-06	0.000127903		7	16	pectate lyase activity	molecular_function	Acyan01G0113500, Acyan03G0307100, Acyan04G0164400, Acyan07G0103900, Acyan08G0044500, Acyan09G0138400, Acyan11G0126500
GO:0034440	1.25e-06	0.000146403		6	7	lipid oxidation	biological_process	Acyan01G0198800, Acyan01G0199100, Acyan01G0199300, Acyan01G0199600, Acyan02G0018900, Acyan08G0039000
GO:0034480	1.33e-06	0.000152691		5	6	phosphatidylcholine phospholipase C activity	molecular_function	Acyan01G0223400, Acyan01G0326500, Acyan03G0153800, Acyan09G0096400, AcyanUnG0019800
GO:0009044	1.63e-06	0.000185364		7	11	xylan 1,4-beta-xylosidase activity	molecular_function	Acyan04G0096000, Acyan04G0185400, Acyan06G0085900, Acyan09G0039200, Acyan10G0107000, Acyan10G0107100, Acyan13G0119300
GO:0016180	2.13e-06	0.000239817		8	12	snRNA processing	biological_process	Acyan08G0102900, Acyan08G0103000, Acyan08G0103300, Acyan08G0103600, Acyan08G0103800, Acyan08G0103900, Acyan08G0106500, Acyan08G0106800
GO:0000184	4.38e-06	0.000486023		15	83	nuclear-transcribed mRNA catabolic process, nonsense-mediated decay	biological_process	Acyan04G0200200, Acyan08G0102700, Acyan08G0102800, Acyan08G0102900, Acyan08G0103000, Acyan08G0103300, Acyan08G0103600, Acyan08G0103800, Acyan08G0103900, Acyan08G0106500, Acyan08G0106800, Acyan08G0134200, Acyan10G0066400, Acyan10G0147000, Acyan11G0111000
GO:0009581	4.54e-06	0.000497183		6	13	detection of external stimulus	biological_process	Acyan03G0090900, Acyan04G0139600, Acyan05G0151000, Acyan06G0069000, Acyan06G0106500, Acyan07G0149900
GO:0000822	4.82e-06	0.000517747		5	7	inositol hexakisphosphate binding	molecular_function	Acyan04G0116500, Acyan09G0157400, Acyan10G0093300, Acyan13G0056800, Acyan13G0056900
GO:0004629	4.84e-06	0.000517747		5	7	phospholipase C activity	molecular_function	Acyan01G0223400, Acyan01G0326500, Acyan03G0153800, Acyan09G0096400, AcyanUnG0019800
GO:0004707	5.04e-06	0.000532856		7	17	MAP kinase activity	molecular_function	Acyan01G0053000, Acyan01G0130300, Acyan01G0278900, Acyan01G0279800, Acyan03G0164800, Acyan09G0117000, Acyan11G0071900
GO:0043144	5.19e-06	0.000542687		8	14	snoRNA processing	biological_process	Acyan08G0102900, Acyan08G0103000, Acyan08G0103300, Acyan08G0103600, Acyan08G0103800, Acyan08G0103900, Acyan08G0106500, Acyan08G0106800
GO:1901183	5.86e-06	0.000605912		5	6	positive regulation of camalexin biosynthetic process	biological_process	Acyan03G0236500, Acyan04G0190300, Acyan06G0012400, Acyan09G0196600, Acyan12G0057800
GO:0016301	6.81e-06	0.000695975		35	349	kinase activity	molecular_function	Acyan01G0071300, Acyan01G0120700, Acyan01G0250000, Acyan01G0279800, Acyan01G0282700, Acyan02G0041200, Acyan02G0175500, Acyan02G0175600, Acyan02G0347700, Acyan03G0311400, Acyan04G0039900, Acyan04G0134600, Acyan04G0137400, Acyan04G0159700, Acyan05G0128600, Acyan05G0129000, Acyan05G0129800, Acyan05G0130900, Acyan07G0019400, Acyan07G0091100, Acyan07G0124000, Acyan07G0169100, Acyan08G0036500, Acyan08G…
GO:0010256	7.16e-06	0.000722883		6	11	endomembrane system organization	biological_process	Acyan01G0128200, Acyan01G0128400, Acyan02G0004400, Acyan04G0158600, Acyan05G0108200, Acyan10G0141400
GO:0002237	8.23e-06	0.000822131		15	74	response to molecule of bacterial origin	biological_process	Acyan02G0130900, Acyan03G0090900, Acyan04G0116500, Acyan04G0139600, Acyan05G0097300, Acyan05G0151000, Acyan06G0069000, Acyan06G0106500, Acyan07G0149900, Acyan09G0157400, Acyan10G0093300, Acyan11G0089200, Acyan12G0042600, Acyan13G0056800, Acyan13G0056900
GO:0005358	9.42e-06	0.000920388		4	4	high-affinity hydrogen:glucose symporter activity	molecular_function	Acyan01G0061100, Acyan05G0011600, Acyan08G0129300, Acyan13G0056600
GO:0009679	9.42e-06	0.000920388		4	4	hexose:proton symporter activity	molecular_function	Acyan01G0061100, Acyan05G0011600, Acyan08G0129300, Acyan13G0056600
GO:0042626	9.69e-06	0.00093677		20	95	ATPase activity, coupled to transmembrane movement of substances	molecular_function	Acyan01G0009300, Acyan01G0009600, Acyan01G0116700, Acyan02G0009400, Acyan02G0348200, Acyan03G0246100, Acyan04G0083500, Acyan04G0083700, Acyan04G0083900, Acyan05G0045000, Acyan05G0082500, Acyan07G0008100, Acyan07G0106300, Acyan07G0165100, Acyan08G0045300, Acyan09G0083600, Acyan10G0022700, Acyan11G0155400, Acyan12G0130600, Acyan13G0112300
GO:0035861	9.95e-06	0.000951606		8	14	site of double-strand break	cellular_component	Acyan08G0102900, Acyan08G0103000, Acyan08G0103300, Acyan08G0103600, Acyan08G0103800, Acyan08G0103900, Acyan08G0106500, Acyan08G0106800
GO:0005216	1.04e-05	0.000983636		12	55	ion channel activity	molecular_function	Acyan02G0318300, Acyan02G0318500, Acyan02G0318900, Acyan04G0063800, Acyan04G0064200, Acyan04G0066000, Acyan05G0024100, Acyan05G0173700, Acyan09G0124400, Acyan11G0015100, Acyan11G0081200, Acyan13G0000200
GO:0015843	1.06e-05	0.000993884		4	5	methylammonium transport	biological_process	Acyan01G0107900, Acyan01G0326700, Acyan03G0113200, AcyanUnG0020000
GO:0016747	1.14e-05	0.00105192		19	149	transferase activity, transferring acyl groups other than amino-acyl groups	molecular_function	Acyan01G0115500, Acyan01G0115600, Acyan01G0115800, Acyan01G0215900, Acyan01G0216000, Acyan01G0216100, Acyan03G0127600, Acyan04G0016500, Acyan04G0247800, Acyan05G0105900, Acyan06G0129300, Acyan09G0161900, Acyan10G0066100, Acyan10G0066200, Acyan10G0066300, Acyan10G0118700, Acyan11G0059300, Acyan12G0119100, Acyan13G0121400
GO:0010328	1.26e-05	0.00114462		7	15	auxin influx transmembrane transporter activity	molecular_function	Acyan01G0009300, Acyan01G0009600, Acyan04G0083700, Acyan04G0083900, Acyan05G0045000, Acyan07G0008100, Acyan07G0106300
GO:0060919	1.26e-05	0.00114462		7	15	auxin influx	biological_process	Acyan01G0009300, Acyan01G0009600, Acyan04G0083700, Acyan04G0083900, Acyan05G0045000, Acyan07G0008100, Acyan07G0106300
GO:0009556	1.27e-05	0.00114462		16	90	microsporogenesis	biological_process	Acyan01G0195900, Acyan02G0130900, Acyan06G0144900, Acyan06G0158700, Acyan07G0044300, Acyan08G0056000, Acyan08G0109900, Acyan09G0039300, Acyan09G0147700, Acyan09G0147900, Acyan09G0180900, Acyan10G0142200, Acyan12G0042600, Acyan13G0068500, Acyan13G0094600, Acyan13G0141300
GO:0015145	1.51e-05	0.00134717		8	26	monosaccharide transmembrane transporter activity	molecular_function	Acyan01G0061100, Acyan01G0289100, Acyan01G0289300, Acyan05G0011600, Acyan08G0128000, Acyan08G0129300, Acyan10G0103600, Acyan13G0056600
GO:0009742	1.62e-05	0.00142993		22	192	brassinosteroid mediated signaling pathway	biological_process	Acyan01G0038000, Acyan01G0109500, Acyan02G0130900, Acyan04G0117600, Acyan04G0117700, Acyan04G0160600, Acyan05G0128800, Acyan05G0143400, Acyan06G0108500, Acyan06G0144900, Acyan06G0158700, Acyan07G0044300, Acyan07G0174900, Acyan08G0056000, Acyan08G0109900, Acyan09G0039300, Acyan09G0147900, Acyan09G0166600, Acyan10G0142200, Acyan13G0094500, Acyan13G0094600, Acyan13G0141300
GO:0052642	2.19e-05	0.00191472		4	5	lysophosphatidic acid phosphatase activity	molecular_function	Acyan01G0223400, Acyan01G0326500, Acyan03G0153800, AcyanUnG0019800
GO:0047203	2.26e-05	0.00195594		4	5	13-hydroxylupinine O-tigloyltransferase activity	molecular_function	Acyan01G0215900, Acyan01G0216000, Acyan01G0216100, Acyan03G0127600
GO:0016847	2.29e-05	0.00196075		5	11	1-aminocyclopropane-1-carboxylate synthase activity	molecular_function	Acyan04G0054200, Acyan05G0088800, Acyan06G0080600, Acyan10G0079800, Acyan11G0042900
GO:0006857	2.4e-05	0.0020344		12	51	oligopeptide transport	biological_process	Acyan03G0311700, Acyan03G0311800, Acyan03G0312000, Acyan04G0128100, Acyan04G0129000, Acyan06G0061800, Acyan06G0130400, Acyan08G0055500, Acyan09G0064300, Acyan10G0085100, Acyan10G0085200, Acyan12G0010900
GO:0042908	2.45e-05	0.00205488		5	7	xenobiotic transport	biological_process	Acyan01G0009300, Acyan01G0009600, Acyan04G0083700, Acyan04G0083900, Acyan07G0106300
GO:0070330	2.62e-05	0.00217846		8	27	aromatase activity	molecular_function	Acyan01G0325100, Acyan03G0291300, Acyan04G0049500, Acyan09G0161100, Acyan09G0161300, Acyan09G0161400, Acyan09G0161600, Acyan11G0039200
GO:0010120	2.78e-05	0.00228838		8	28	camalexin biosynthetic process	biological_process	Acyan01G0130300, Acyan01G0278900, Acyan03G0236500, Acyan04G0134800, Acyan04G0190300, Acyan06G0012400, Acyan09G0196600, Acyan12G0057800
GO:0000287	2.97e-05	0.00242846		31	290	magnesium ion binding	molecular_function	Acyan01G0206700, Acyan02G0138500, Acyan03G0054300, Acyan03G0194400, Acyan03G0194600, Acyan03G0238300, Acyan03G0239200, Acyan03G0239300, Acyan03G0239500, Acyan03G0239600, Acyan03G0239700, Acyan03G0271100, Acyan03G0279400, Acyan03G0303000, Acyan03G0303100, Acyan03G0303500, Acyan04G0076300, Acyan04G0192000, Acyan04G0237900, Acyan05G0009900, Acyan05G0041000, Acyan05G0175400, Acyan09G0127700, Acyan09G…
GO:0043900	3.43e-05	0.00277671		7	25	regulation of multi-organism process	biological_process	Acyan01G0278900, Acyan03G0090900, Acyan04G0139600, Acyan05G0151000, Acyan06G0069000, Acyan06G0106500, Acyan07G0149900
GO:0010011	3.52e-05	0.00282421		5	10	auxin binding	molecular_function	Acyan04G0116500, Acyan09G0157400, Acyan10G0093300, Acyan13G0056800, Acyan13G0056900
GO:0006995	3.63e-05	0.00288752		8	31	cellular response to nitrogen starvation	biological_process	Acyan03G0090900, Acyan04G0024200, Acyan04G0139600, Acyan05G0151000, Acyan06G0069000, Acyan06G0106500, Acyan07G0149900, Acyan13G0179400
GO:0009851	4.18e-05	0.0032949		7	25	auxin biosynthetic process	biological_process	Acyan01G0109500, Acyan04G0117600, Acyan04G0117700, Acyan04G0160600, Acyan05G0073600, Acyan05G0143400, Acyan06G0040900
GO:0071944	4.38e-05	0.00342597		8	25	cell periphery	cellular_component	Acyan01G0268900, Acyan04G0063800, Acyan04G0064200, Acyan05G0003300, Acyan06G0048800, Acyan07G0111100, Acyan10G0039700, Acyan13G0000200
GO:0015992	4.56e-05	0.00353645		13	74	proton transport	biological_process	Acyan01G0061100, Acyan01G0289100, Acyan01G0289300, Acyan02G0262300, Acyan05G0009900, Acyan05G0011600, Acyan05G0041000, Acyan05G0079400, Acyan05G0175400, Acyan08G0128000, Acyan08G0129300, Acyan13G0004600, Acyan13G0056600
GO:0008506	4.97e-05	0.00381434		5	11	sucrose:proton symporter activity	molecular_function	Acyan01G0289100, Acyan01G0289300, Acyan08G0128000, Acyan10G0103600, Acyan13G0056600
GO:0022891	5.01e-05	0.00381434		11	56	substrate-specific transmembrane transporter activity	molecular_function	Acyan01G0061100, Acyan01G0289100, Acyan01G0289300, Acyan02G0262200, Acyan02G0262300, Acyan05G0011600, Acyan05G0079400, Acyan08G0128000, Acyan08G0129300, Acyan10G0103600, Acyan13G0056600
GO:0015749	5.24e-05	0.00395827		6	17	monosaccharide transport	biological_process	Acyan01G0061100, Acyan01G0289100, Acyan01G0289300, Acyan05G0011600, Acyan08G0129300, Acyan13G0056600
GO:0006796	5.33e-05	0.00398962		5	12	phosphate-containing compound metabolic process	biological_process	Acyan01G0223400, Acyan01G0326500, Acyan03G0153800, Acyan04G0076300, AcyanUnG0019800
GO:0008353	5.85e-05	0.00434717		9	40	RNA polymerase II carboxy-terminal domain kinase activity	molecular_function	Acyan01G0039900, Acyan03G0200800, Acyan09G0018200, Acyan09G0102000, Acyan09G0180200, Acyan10G0171300, Acyan11G0122100, Acyan11G0130500, Acyan11G0162900
GO:0010063	6.24e-05	0.00457421		4	7	positive regulation of trichoblast fate specification	biological_process	Acyan02G0317200, Acyan08G0036500, Acyan09G0188600, Acyan13G0061600
GO:0009574	6.26e-05	0.00457421		6	16	preprophase band	cellular_component	Acyan01G0130300, Acyan02G0281000, Acyan03G0254600, Acyan04G0029400, Acyan08G0137000, Acyan12G0080700
GO:0005388	6.34e-05	0.00459844		7	18	calcium-transporting ATPase activity	molecular_function	Acyan02G0148700, Acyan02G0240200, Acyan03G0187700, Acyan05G0044200, Acyan06G0007500, Acyan08G0015400, Acyan10G0075000
GO:0004497	6.41e-05	0.00460738		37	433	monooxygenase activity	molecular_function	Acyan01G0109500, Acyan01G0325100, Acyan02G0019000, Acyan03G0033900, Acyan03G0034100, Acyan03G0045800, Acyan03G0165800, Acyan03G0166000, Acyan03G0168700, Acyan03G0168800, Acyan03G0168900, Acyan03G0291300, Acyan04G0049500, Acyan04G0070300, Acyan04G0117600, Acyan04G0117700, Acyan04G0134800, Acyan04G0160600, Acyan05G0073600, Acyan05G0102900, Acyan05G0103100, Acyan05G0116300, Acyan05G0143400, Acyan06G…
GO:0009925	6.83e-05	0.0048707		6	15	basal plasma membrane	cellular_component	Acyan01G0250000, Acyan02G0175500, Acyan02G0175600, Acyan03G0311400, Acyan07G0169100, Acyan09G0133400
GO:0004693	7.51e-05	0.0053153		10	49	cyclin-dependent protein serine/threonine kinase activity	molecular_function	Acyan01G0039900, Acyan03G0200800, Acyan03G0300100, Acyan09G0018200, Acyan09G0102000, Acyan09G0180200, Acyan10G0171300, Acyan11G0122100, Acyan11G0130500, Acyan11G0162900
GO:0008378	7.84e-05	0.00546258		7	26	galactosyltransferase activity	molecular_function	Acyan03G0265300, Acyan08G0073200, Acyan09G0204800, Acyan10G0175900, Acyan11G0066100, Acyan13G0029500, Acyan13G0135900
GO:0004702	7.84e-05	0.00546258		10	37	receptor signaling protein serine/threonine kinase activity	molecular_function	Acyan02G0138500, Acyan04G0079400, Acyan07G0050100, Acyan08G0015200, Acyan08G0036500, Acyan09G0026800, Acyan09G0127700, Acyan09G0160900, Acyan09G0188600, Acyan13G0061600
GO:0033612	8.04e-05	0.00555738		12	60	receptor serine/threonine kinase binding	molecular_function	Acyan02G0130900, Acyan06G0108500, Acyan06G0144900, Acyan06G0158700, Acyan07G0044300, Acyan08G0056000, Acyan08G0109900, Acyan09G0039300, Acyan10G0142200, Acyan13G0094600, Acyan13G0133100, Acyan13G0141300
GO:0006449	8.32e-05	0.00565413		6	12	regulation of translational termination	biological_process	Acyan08G0102700, Acyan08G0102800, Acyan08G0103600, Acyan08G0103800, Acyan08G0103900, Acyan08G0134200
GO:0070491	8.37e-05	0.00565413		3	3	repressing transcription factor binding	molecular_function	Acyan01G0250300, Acyan11G0006200, Acyan13G0182500
GO:2000026	8.37e-05	0.00565413		3	3	regulation of multicellular organismal development	biological_process	Acyan01G0250300, Acyan11G0006200, Acyan13G0182500
GO:0080181	8.72e-05	0.00584584		3	3	lateral root branching	biological_process	Acyan01G0107900, Acyan01G0326700, AcyanUnG0020000
GO:0016020	9.91e-05	0.00659247		139	2278	membrane	cellular_component	Acyan01G0009300, Acyan01G0009600, Acyan01G0113500, Acyan01G0116700, Acyan01G0124500, Acyan01G0183700, Acyan01G0206000, Acyan01G0223400, Acyan01G0266400, Acyan01G0268900, Acyan01G0291800, Acyan01G0326500, Acyan02G0001100, Acyan02G0009400, Acyan02G0068600, Acyan02G0130900, Acyan02G0148700, Acyan02G0167300, Acyan02G0173600, Acyan02G0318500, Acyan02G0318900, Acyan02G0348100, Acyan03G0153800, Acyan03G…
GO:0009247	9.98e-05	0.00659247		5	11	glycolipid biosynthetic process	biological_process	Acyan01G0223400, Acyan01G0326500, Acyan03G0153800, Acyan09G0096400, AcyanUnG0019800
GO:0042218	0.000105717	0.00693564		4	8	1-aminocyclopropane-1-carboxylate biosynthetic process	biological_process	Acyan05G0088800, Acyan06G0080600, Acyan10G0079800, Acyan11G0042900
GO:0010107	0.000109318	0.00708238		5	10	potassium ion import	biological_process	Acyan01G0040300, Acyan01G0226300, Acyan03G0074900, Acyan03G0252400, Acyan13G0131500
GO:0044530	0.000109529	0.00708238		5	7	supraspliceosomal complex	cellular_component	Acyan08G0102700, Acyan08G0102800, Acyan08G0103800, Acyan08G0103900, Acyan08G0134200
GO:0032436	0.000117573	0.00754819		5	13	positive regulation of proteasomal ubiquitin-dependent protein catabolic process	biological_process	Acyan01G0071300, Acyan01G0095400, Acyan02G0038200, Acyan04G0152600, Acyan05G0095300
GO:0009555	0.000125331	0.00798921		27	270	pollen development	biological_process	Acyan01G0061100, Acyan01G0130300, Acyan01G0195900, Acyan01G0209100, Acyan01G0278900, Acyan01G0279800, Acyan02G0004400, Acyan02G0018900, Acyan02G0148700, Acyan02G0185200, Acyan02G0240200, Acyan05G0032300, Acyan05G0044200, Acyan05G0108200, Acyan06G0007500, Acyan07G0073000, Acyan07G0130400, Acyan08G0011500, Acyan08G0039000, Acyan08G0085600, Acyan08G0110200, Acyan08G0147700, Acyan08G0148000, Acyan09G…
GO:0009620	0.000140803	0.00891226		21	193	response to fungus	biological_process	Acyan01G0130300, Acyan01G0195900, Acyan01G0198800, Acyan01G0199100, Acyan01G0199300, Acyan01G0199600, Acyan01G0279800, Acyan02G0007400, Acyan02G0018900, Acyan02G0094500, Acyan02G0201600, Acyan05G0004600, Acyan05G0074400, Acyan06G0042400, Acyan07G0124000, Acyan08G0039000, Acyan09G0180900, Acyan09G0208800, Acyan10G0040900, Acyan12G0139000, Acyan13G0068500
GO:0005355	0.000147543	0.00914566		10	52	glucose transmembrane transporter activity	molecular_function	Acyan01G0061100, Acyan01G0289100, Acyan01G0289300, Acyan02G0262300, Acyan05G0011600, Acyan05G0079400, Acyan08G0128000, Acyan08G0129300, Acyan10G0103600, Acyan13G0056600
GO:0035428	0.000147543	0.00914566		10	52	hexose transmembrane transport	biological_process	Acyan01G0061100, Acyan01G0289100, Acyan01G0289300, Acyan02G0262300, Acyan05G0011600, Acyan05G0079400, Acyan08G0128000, Acyan08G0129300, Acyan10G0103600, Acyan13G0056600
GO:0046323	0.000147543	0.00914566		10	52	glucose import	biological_process	Acyan01G0061100, Acyan01G0289100, Acyan01G0289300, Acyan02G0262300, Acyan05G0011600, Acyan05G0079400, Acyan08G0128000, Acyan08G0129300, Acyan10G0103600, Acyan13G0056600
GO:0009048	0.00015262	0.00939555		5	7	dosage compensation by inactivation of X chromosome	biological_process	Acyan08G0102700, Acyan08G0102800, Acyan08G0103800, Acyan08G0103900, Acyan08G0134200
GO:0045851	0.000155313	0.00949627		5	9	pH reduction	biological_process	Acyan04G0242200, Acyan07G0064300, Acyan12G0040900, Acyan12G0042700, Acyan12G0044100
GO:0005737	0.000159488	0.00968566		175	3325	cytoplasm	cellular_component	Acyan01G0006300, Acyan01G0036600, Acyan01G0061500, Acyan01G0071300, Acyan01G0082900, Acyan01G0095400, Acyan01G0124500, Acyan01G0183700, Acyan01G0198800, Acyan01G0199100, Acyan01G0199300, Acyan01G0199600, Acyan01G0206700, Acyan01G0226300, Acyan01G0250000, Acyan01G0250300, Acyan01G0266400, Acyan01G0278900, Acyan01G0279800, Acyan02G0038200, Acyan02G0067800, Acyan02G0077400, Acyan02G0138500, Acyan02G…
GO:0009867	0.000178121	0.0107447		20	182	jasmonic acid mediated signaling pathway	biological_process	Acyan01G0278900, Acyan03G0090900, Acyan04G0139600, Acyan05G0133400, Acyan05G0151000, Acyan06G0069000, Acyan06G0106500, Acyan07G0149900, Acyan08G0102700, Acyan08G0102800, Acyan08G0102900, Acyan08G0103000, Acyan08G0103300, Acyan08G0103600, Acyan08G0103800, Acyan08G0103900, Acyan08G0106500, Acyan08G0106800, Acyan08G0134200, Acyan11G0089200
GO:0004499	0.000191723	0.011488		7	30	N,N-dimethylaniline monooxygenase activity	molecular_function	Acyan01G0109500, Acyan04G0117600, Acyan04G0117700, Acyan04G0160600, Acyan05G0073600, Acyan05G0143400, Acyan06G0040900
GO:0015770	0.000203847	0.0121336		5	19	sucrose transport	biological_process	Acyan01G0289100, Acyan01G0289300, Acyan08G0128000, Acyan10G0103600, Acyan13G0056600
GO:0000165	0.000213498	0.0126245		15	110	MAPK cascade	biological_process	Acyan01G0053000, Acyan01G0071300, Acyan01G0279800, Acyan03G0090900, Acyan03G0164800, Acyan04G0134600, Acyan04G0139600, Acyan05G0097300, Acyan05G0151000, Acyan06G0069000, Acyan06G0106500, Acyan07G0149900, Acyan09G0117000, Acyan09G0126000, Acyan11G0071900
GO:0009861	0.000223018	0.0131012		4	11	jasmonic acid and ethylene-dependent systemic resistance	biological_process	Acyan01G0250300, Acyan01G0279800, Acyan11G0006200, Acyan13G0182500
GO:0051938	0.000226237	0.013204		3	3	L-glutamate import	biological_process	Acyan13G0142900, Acyan13G0143200, Acyan13G0173700
GO:0009697	0.000229858	0.0133288		11	69	salicylic acid biosynthetic process	biological_process	Acyan01G0278900, Acyan03G0090900, Acyan03G0161000, Acyan04G0139600, Acyan05G0151000, Acyan06G0069000, Acyan06G0106500, Acyan07G0149900, Acyan09G0208800, Acyan11G0001200, Acyan11G0089200
GO:0005351	0.000232138	0.0133747		10	55	sugar:proton symporter activity	molecular_function	Acyan01G0061100, Acyan01G0152900, Acyan01G0289100, Acyan01G0289300, Acyan02G0262300, Acyan05G0011600, Acyan05G0079400, Acyan08G0128000, Acyan08G0129300, Acyan13G0056600
GO:0052544	0.000241299	0.013814		11	65	defense response by callose deposition in cell wall	biological_process	Acyan01G0195900, Acyan02G0167300, Acyan03G0258400, Acyan04G0134800, Acyan04G0153500, Acyan08G0015200, Acyan09G0180900, Acyan12G0006700, Acyan12G0007200, Acyan12G0042700, Acyan13G0068500
GO:0000932	0.000262073	0.0149083		11	53	cytoplasmic mRNA processing body	cellular_component	Acyan08G0102700, Acyan08G0102800, Acyan08G0102900, Acyan08G0103000, Acyan08G0103300, Acyan08G0103600, Acyan08G0103800, Acyan08G0103900, Acyan08G0106500, Acyan08G0106800, Acyan08G0134200
GO:0055075	0.000265199	0.0149912		5	13	potassium ion homeostasis	biological_process	Acyan01G0040300, Acyan03G0074900, Acyan03G0252400, Acyan04G0071900, Acyan13G0131500
GO:0009395	0.000270149	0.0151756		5	13	phospholipid catabolic process	biological_process	Acyan01G0223400, Acyan01G0326500, Acyan03G0153800, Acyan09G0096400, AcyanUnG0019800
GO:0032575	0.000275666	0.0153893		5	8	ATP-dependent 5'-3' RNA helicase activity	molecular_function	Acyan08G0102900, Acyan08G0103000, Acyan08G0103300, Acyan08G0106500, Acyan08G0106800
GO:1901928	0.000305784	0.0169653		3	4	cadinene biosynthetic process	biological_process	Acyan03G0194400, Acyan03G0194600, Acyan03G0238300
GO:0048443	0.000351774	0.0193972		11	71	stamen development	biological_process	Acyan01G0116700, Acyan02G0130900, Acyan04G0116500, Acyan05G0045000, Acyan07G0008100, Acyan07G0106300, Acyan09G0157400, Acyan10G0034100, Acyan10G0093300, Acyan13G0056800, Acyan13G0056900
GO:0006950	0.000357778	0.019608		10	67	response to stress	biological_process	Acyan02G0032800, Acyan02G0157000, Acyan02G0261300, Acyan03G0295800, Acyan04G0107900, Acyan05G0045700, Acyan05G0123000, Acyan05G0180800, Acyan07G0120700, Acyan07G0121000
GO:0004715	0.000371171	0.0202187		10	66	non-membrane spanning protein tyrosine kinase activity	molecular_function	Acyan03G0161000, Acyan04G0159700, Acyan05G0102700, Acyan07G0174900, Acyan08G0056000, Acyan08G0080200, Acyan08G0172500, Acyan08G0173700, Acyan09G0126000, Acyan09G0208800
GO:0009747	0.000395153	0.0213954		3	4	hexokinase-dependent signaling	biological_process	Acyan02G0068600, Acyan05G0083400, Acyan10G0026500
GO:0015085	0.000428113	0.0230412		3	3	calcium ion transmembrane transporter activity	molecular_function	Acyan05G0044200, Acyan06G0007500, Acyan10G0075000
GO:0043090	0.000436188	0.023336		11	69	amino acid import	biological_process	Acyan01G0061100, Acyan03G0090900, Acyan04G0139600, Acyan05G0151000, Acyan06G0069000, Acyan06G0106500, Acyan07G0149900, Acyan09G0048900, Acyan10G0120200, Acyan12G0101900, Acyan12G0102000
GO:0060918	0.000461177	0.024527		4	8	auxin transport	biological_process	Acyan01G0116700, Acyan05G0097300, Acyan07G0008100, Acyan07G0106300
GO:0015171	0.000468405	0.0247649		10	63	amino acid transmembrane transporter activity	molecular_function	Acyan01G0291800, Acyan04G0150400, Acyan04G0188300, Acyan04G0268600, Acyan04G0268700, Acyan06G0114600, Acyan10G0120200, Acyan13G0142900, Acyan13G0143200, Acyan13G0173700
GO:0009611	0.000478638	0.0250567		35	458	response to wounding	biological_process	Acyan01G0198800, Acyan01G0199100, Acyan01G0199300, Acyan01G0199600, Acyan01G0278900, Acyan02G0018900, Acyan02G0094500, Acyan04G0071900, Acyan05G0074400, Acyan05G0097300, Acyan06G0042400, Acyan06G0050100, Acyan07G0142500, Acyan08G0015200, Acyan08G0039000, Acyan08G0102700, Acyan08G0102800, Acyan08G0102900, Acyan08G0103000, Acyan08G0103300, Acyan08G0103600, Acyan08G0103800, Acyan08G0103900, Acyan08G…
GO:0010059	0.0004795	0.0250567		3	3	positive regulation of atrichoblast fate specification	biological_process	Acyan08G0036500, Acyan09G0188600, Acyan13G0061600
GO:0071249	0.000494726	0.0257029		4	9	cellular response to nitrate	biological_process	Acyan04G0116500, Acyan09G0157400, Acyan10G0093300, Acyan13G0056900
GO:0090332	0.000505261	0.0260994		7	25	stomatal closure	biological_process	Acyan01G0206000, Acyan02G0004400, Acyan02G0068600, Acyan05G0083400, Acyan05G0108200, Acyan10G0026500, Acyan10G0141400
GO:0006813	0.000512017	0.0262972		13	67	potassium ion transport	biological_process	Acyan01G0266200, Acyan01G0266300, Acyan01G0336100, Acyan02G0158600, Acyan02G0318500, Acyan04G0066000, Acyan06G0125000, Acyan07G0120700, Acyan07G0121000, Acyan11G0047300, Acyan11G0047400, Acyan11G0081200, Acyan13G0121200
GO:0043091	0.000538397	0.0273877		3	4	L-arginine import	biological_process	Acyan13G0142900, Acyan13G0143200, Acyan13G0173700
GO:0046524	0.000539344	0.0273877		3	3	sucrose-phosphate synthase activity	molecular_function	Acyan01G0124700, Acyan05G0157600, Acyan10G0166700
GO:0055114	0.000554164	0.0279822		18	240	oxidation-reduction process	biological_process	Acyan01G0109500, Acyan04G0041900, Acyan04G0042200, Acyan04G0042300, Acyan04G0117600, Acyan04G0117700, Acyan04G0160600, Acyan04G0167500, Acyan05G0019800, Acyan05G0073600, Acyan05G0143400, Acyan05G0177100, Acyan06G0040900, Acyan07G0130000, Acyan08G0051300, Acyan09G0181200, Acyan13G0113200, AcyanPtG0003300
GO:0015991	0.000599162	0.0299852		7	39	ATP hydrolysis coupled proton transport	biological_process	Acyan04G0236000, Acyan04G0242100, Acyan05G0009900, Acyan05G0041000, Acyan05G0175400, Acyan10G0034400, Acyan13G0004600
GO:0015802	0.000600505	0.0299852		7	34	basic amino acid transport	biological_process	Acyan03G0090900, Acyan04G0139600, Acyan05G0151000, Acyan06G0069000, Acyan06G0106500, Acyan07G0149900, Acyan09G0048900
GO:0009749	0.000631982	0.0313826		12	89	response to glucose	biological_process	Acyan03G0090900, Acyan03G0300100, Acyan04G0139600, Acyan05G0058800, Acyan05G0151000, Acyan05G0173700, Acyan06G0069000, Acyan06G0106500, Acyan07G0149900, Acyan10G0026500, Acyan10G0084900, Acyan13G0035900
GO:0048508	0.000640355	0.0316237		4	8	embryonic meristem development	biological_process	Acyan03G0040500, Acyan04G0079400, Acyan07G0050100, Acyan09G0160900
GO:0015078	0.000678566	0.033196		4	16	hydrogen ion transmembrane transporter activity	molecular_function	Acyan02G0052400, Acyan04G0236000, Acyan04G0242100, Acyan10G0034400
GO:0071044	0.000679579	0.033196		5	11	histone mRNA catabolic process	biological_process	Acyan08G0102700, Acyan08G0102800, Acyan08G0103800, Acyan08G0103900, Acyan08G0134200
GO:0010008	0.000695928	0.0338108		16	138	endosome membrane	cellular_component	Acyan02G0004400, Acyan02G0167300, Acyan05G0108200, Acyan06G0144900, Acyan07G0044300, Acyan07G0122800, Acyan08G0015200, Acyan08G0056000, Acyan09G0039300, Acyan09G0147900, Acyan10G0141400, Acyan10G0142200, Acyan12G0006700, Acyan12G0007200, Acyan12G0042700, Acyan13G0094600
GO:0030246	0.000700367	0.0338436		33	362	carbohydrate binding	molecular_function	Acyan01G0125500, Acyan01G0272000, Acyan02G0046900, Acyan03G0228400, Acyan03G0307800, Acyan04G0235400, Acyan05G0092200, Acyan05G0092300, Acyan05G0105300, Acyan05G0105400, Acyan05G0155300, Acyan06G0054500, Acyan06G0064200, Acyan06G0087900, Acyan06G0088000, Acyan06G0111300, Acyan06G0112000, Acyan07G0098500, Acyan07G0182000, Acyan08G0073200, Acyan08G0168300, Acyan09G0180100, Acyan09G0180200, Acyan10G…
GO:0001678	0.000726641	0.034194		4	8	cellular glucose homeostasis	biological_process	Acyan01G0206000, Acyan02G0068600, Acyan05G0083400, Acyan10G0026500
GO:0004340	0.000726641	0.034194		4	8	glucokinase activity	molecular_function	Acyan01G0206000, Acyan02G0068600, Acyan05G0083400, Acyan10G0026500
GO:0004396	0.000726641	0.034194		4	8	hexokinase activity	molecular_function	Acyan01G0206000, Acyan02G0068600, Acyan05G0083400, Acyan10G0026500
GO:0019158	0.000726641	0.034194		4	8	mannokinase activity	molecular_function	Acyan01G0206000, Acyan02G0068600, Acyan05G0083400, Acyan10G0026500
GO:0019320	0.000726641	0.034194		4	8	hexose catabolic process	biological_process	Acyan01G0206000, Acyan02G0068600, Acyan05G0083400, Acyan10G0026500
GO:0009821	0.000833693	0.0390273		4	14	alkaloid biosynthetic process	biological_process	Acyan01G0215900, Acyan01G0216000, Acyan01G0216100, Acyan03G0127600
GO:0004315	0.000839261	0.0390843		3	5	3-oxoacyl-[acyl-carrier-protein] synthase activity	molecular_function	Acyan05G0105900, Acyan11G0059300, Acyan13G0121400
GO:0008643	0.000857016	0.0397055		13	125	carbohydrate transport	biological_process	Acyan01G0061100, Acyan01G0289100, Acyan01G0289300, Acyan02G0262200, Acyan02G0262300, Acyan03G0300100, Acyan05G0011600, Acyan05G0079400, Acyan08G0128000, Acyan08G0129300, Acyan10G0103600, Acyan13G0035900, Acyan13G0056600
GO:0000285	0.000871167	0.0401541		3	3	1-phosphatidylinositol-3-phosphate 5-kinase activity	molecular_function	Acyan02G0004400, Acyan05G0108200, Acyan10G0141400
GO:0005768	0.000891288	0.0407006		34	397	endosome	cellular_component	Acyan01G0024000, Acyan01G0128200, Acyan01G0128400, Acyan02G0004400, Acyan02G0167300, Acyan02G0290200, Acyan03G0296200, Acyan04G0033800, Acyan04G0038500, Acyan04G0099100, Acyan04G0099200, Acyan04G0158600, Acyan04G0236000, Acyan04G0279000, Acyan05G0079600, Acyan05G0108200, Acyan05G0126000, Acyan05G0138300, Acyan07G0006200, Acyan08G0015200, Acyan08G0073200, Acyan08G0083000, Acyan09G0073900, Acyan09G…
GO:1901002	0.000892081	0.0407006		4	13	positive regulation of response to salt stress	biological_process	Acyan04G0087600, Acyan09G0025100, Acyan09G0129200, Acyan12G0047000
GO:0009945	0.000937657	0.0425449		4	9	radial axis specification	biological_process	Acyan03G0040500, Acyan04G0079400, Acyan07G0050100, Acyan09G0160900
GO:0035145	0.00094197	0.0425449		5	12	exon-exon junction complex	cellular_component	Acyan08G0102700, Acyan08G0102800, Acyan08G0103800, Acyan08G0103900, Acyan08G0134200
GO:0004478	0.000999191	0.0446803		3	8	methionine adenosyltransferase activity	molecular_function	Acyan01G0006300, Acyan04G0085400, Acyan07G0105800
GO:0006556	0.000999191	0.0446803		3	8	S-adenosylmethionine biosynthetic process	biological_process	Acyan01G0006300, Acyan04G0085400, Acyan07G0105800
GO:0009966	0.0010166	0.0452337		9	70	regulation of signal transduction	biological_process	Acyan01G0337900, Acyan03G0040500, Acyan08G0080200, Acyan13G0044700, Acyan13G0045400, Acyan13G0045800, Acyan13G0143700, AcyanUnG0005500, AcyanUnG0006400
GO:0048437	0.00106803	0.0472879		6	27	floral organ development	biological_process	Acyan02G0130900, Acyan08G0034400, Acyan08G0036500, Acyan09G0188600, Acyan11G0155800, Acyan13G0061600
GO:0004407	0.00108353	0.047739		3	6	histone deacetylase activity	molecular_function	Acyan01G0250300, Acyan11G0006200, Acyan13G0182500
GO:0080136	0.00110735	0.0482584		2	2	priming of cellular response to stress	biological_process	Acyan01G0130300, Acyan01G0278900
GO:0047366	0.00111871	0.0482584		3	8	quercetin-3-sulfate 4'-sulfotransferase activity	molecular_function	Acyan02G0077400, Acyan13G0013400, Acyan13G0013500
GO:0009715	0.00112216	0.0482584		2	2	chalcone biosynthetic process	biological_process	Acyan01G0115800, Acyan06G0129300
GO:0034081	0.00112216	0.0482584		2	2	polyketide synthase complex	cellular_component	Acyan01G0115800, Acyan06G0129300
GO:1901696	0.00112216	0.0482584		2	2	cannabinoid biosynthetic process	biological_process	Acyan01G0115800, Acyan06G0129300
GO:0000910	0.00118353	0.0506553		4	11	cytokinesis	biological_process	Acyan02G0281000, Acyan03G0254600, Acyan04G0029400, Acyan08G0137000
GO:0071215	0.00124249	0.0529265		11	86	cellular response to abscisic acid stimulus	biological_process	Acyan02G0201600, Acyan03G0228400, Acyan08G0172500, Acyan08G0172700, Acyan08G0172900, Acyan08G0173600, Acyan08G0173700, Acyan09G0126000, Acyan12G0152900, Acyan13G0044700, Acyan13G0045400
GO:0042353	0.00127157	0.0539096		3	7	fucose biosynthetic process	biological_process	Acyan01G0128200, Acyan01G0128400, Acyan04G0158600
GO:0000139	0.0012925	0.0545117		32	378	Golgi membrane	cellular_component	Acyan01G0040300, Acyan01G0152900, Acyan02G0009400, Acyan02G0290200, Acyan02G0290900, Acyan03G0074900, Acyan03G0252400, Acyan03G0265300, Acyan04G0033800, Acyan04G0038500, Acyan04G0279000, Acyan05G0079600, Acyan05G0095300, Acyan05G0126000, Acyan05G0138300, Acyan06G0040900, Acyan07G0006200, Acyan08G0073200, Acyan08G0083000, Acyan09G0073900, Acyan09G0092700, Acyan09G0204800, Acyan09G0207700, Acyan09G…
GO:0047364	0.0012979	0.0545117		2	3	desulfoglucosinolate sulfotransferase activity	molecular_function	Acyan13G0013400, Acyan13G0013500
GO:0015385	0.00130566	0.0545826		3	6	sodium:proton antiporter activity	molecular_function	Acyan01G0040300, Acyan03G0074900, Acyan03G0252400
GO:0043069	0.00132013	0.0549319		12	84	negative regulation of programmed cell death	biological_process	Acyan01G0278900, Acyan02G0240200, Acyan03G0090900, Acyan04G0139600, Acyan05G0151000, Acyan06G0069000, Acyan06G0106500, Acyan07G0149900, Acyan09G0048900, Acyan09G0208800, Acyan13G0142900, Acyan13G0143200
GO:0005774	0.00133395	0.0552512		49	736	vacuolar membrane	cellular_component	Acyan01G0040300, Acyan01G0125500, Acyan01G0206000, Acyan01G0287700, Acyan01G0291800, Acyan02G0068600, Acyan02G0240200, Acyan03G0034100, Acyan03G0045800, Acyan03G0074900, Acyan03G0168800, Acyan03G0168900, Acyan03G0252400, Acyan03G0300100, Acyan04G0033800, Acyan04G0116500, Acyan04G0236000, Acyan04G0242100, Acyan04G0279000, Acyan05G0009900, Acyan05G0041000, Acyan05G0083400, Acyan05G0105400, Acyan06G…
GO:0015203	0.00139995	0.0574556		3	5	polyamine transmembrane transporter activity	molecular_function	Acyan04G0150400, Acyan04G0188300, Acyan04G0268700
GO:1902047	0.00139995	0.0574556		3	5	polyamine transmembrane transport	biological_process	Acyan04G0150400, Acyan04G0188300, Acyan04G0268700
GO:0031098	0.00142846	0.0583592		5	18	stress-activated protein kinase signaling cascade	biological_process	Acyan01G0071300, Acyan02G0138500, Acyan04G0134600, Acyan09G0126000, Acyan09G0127700
GO:0051156	0.00144274	0.0586757		4	9	glucose 6-phosphate metabolic process	biological_process	Acyan01G0206000, Acyan02G0068600, Acyan05G0083400, Acyan10G0026500
GO:0005770	0.00148879	0.0602758		8	44	late endosome	cellular_component	Acyan06G0125000, Acyan07G0006200, Acyan07G0120700, Acyan07G0121000, Acyan11G0047300, Acyan11G0047400, Acyan13G0121200, Acyan13G0175500
GO:0009826	0.0015134	0.0609973		17	149	unidimensional cell growth	biological_process	Acyan01G0128200, Acyan01G0128400, Acyan02G0286100, Acyan03G0236500, Acyan04G0004400, Acyan04G0158600, Acyan04G0190300, Acyan04G0242200, Acyan06G0012400, Acyan07G0064300, Acyan08G0093600, Acyan09G0196600, Acyan10G0095800, Acyan11G0161600, Acyan12G0040900, Acyan12G0042700, Acyan12G0044100
GO:0016166	0.00155262	0.062299		3	4	phytoene dehydrogenase activity	molecular_function	Acyan01G0198800, Acyan01G0199300, Acyan08G0039000
GO:0032041	0.00164324	0.0656421		3	7	NAD-dependent histone deacetylase activity (H3-K14 specific)	molecular_function	Acyan01G0250300, Acyan11G0006200, Acyan13G0182500
GO:0009631	0.00165133	0.0656733		6	46	cold acclimation	biological_process	Acyan05G0097300, Acyan05G0105900, Acyan07G0143700, Acyan11G0059300, Acyan13G0078400, Acyan13G0121400
GO:0005451	0.00167348	0.066261		7	26	monovalent cation:proton antiporter activity	molecular_function	Acyan01G0266200, Acyan01G0266300, Acyan01G0336100, Acyan02G0158600, Acyan06G0125000, Acyan07G0121000, Acyan13G0121200
GO:0032922	0.00179883	0.0709116		5	17	circadian regulation of gene expression	biological_process	Acyan01G0095400, Acyan04G0152600, Acyan05G0095300, Acyan11G0006200, Acyan13G0182500
GO:0004714	0.00182001	0.0714335		14	113	transmembrane receptor protein tyrosine kinase activity	molecular_function	Acyan01G0337900, Acyan02G0060800, Acyan05G0155300, Acyan06G0108500, Acyan06G0144900, Acyan06G0158700, Acyan07G0044300, Acyan08G0056000, Acyan08G0109900, Acyan09G0039300, Acyan09G0147900, Acyan09G0188600, Acyan10G0142200, Acyan13G0094600
GO:0048235	0.00202998	0.0787143		7	41	pollen sperm cell differentiation	biological_process	Acyan02G0245600, Acyan03G0311700, Acyan03G0312000, Acyan06G0061800, Acyan06G0130400, Acyan09G0064300, Acyan12G0010900
GO:1900140	0.00203383	0.0787143		7	37	regulation of seedling development	biological_process	Acyan06G0108500, Acyan06G0144900, Acyan06G0158700, Acyan08G0056000, Acyan09G0039300, Acyan09G0147900, Acyan10G0142200
GO:0050412	0.00205252	0.0787143		3	6	cinnamate beta-D-glucosyltransferase activity	molecular_function	Acyan02G0037800, Acyan03G0071200, Acyan03G0295100
GO:0007492	0.00212812	0.0787143		2	2	endoderm development	biological_process	Acyan11G0006200, Acyan13G0182500
GO:0010870	0.00212812	0.0787143		2	2	positive regulation of receptor biosynthetic process	biological_process	Acyan11G0006200, Acyan13G0182500
GO:0035851	0.00212812	0.0787143		2	2	Krueppel-associated box domain binding	molecular_function	Acyan11G0006200, Acyan13G0182500
GO:0042475	0.00212812	0.0787143		2	2	odontogenesis of dentin-containing tooth	biological_process	Acyan11G0006200, Acyan13G0182500
GO:0042733	0.00212812	0.0787143		2	2	embryonic digit morphogenesis	biological_process	Acyan11G0006200, Acyan13G0182500
GO:0043922	0.00212812	0.0787143		2	2	negative regulation by host of viral transcription	biological_process	Acyan11G0006200, Acyan13G0182500
GO:0048714	0.00212812	0.0787143		2	2	positive regulation of oligodendrocyte differentiation	biological_process	Acyan11G0006200, Acyan13G0182500
GO:0060789	0.00212812	0.0787143		2	2	hair follicle placode formation	biological_process	Acyan11G0006200, Acyan13G0182500
GO:0061198	0.00212812	0.0787143		2	2	fungiform papilla formation	biological_process	Acyan11G0006200, Acyan13G0182500
GO:0070932	0.00212812	0.0787143		2	2	histone H3 deacetylation	biological_process	Acyan11G0006200, Acyan13G0182500
GO:0070933	0.00212812	0.0787143		2	2	histone H4 deacetylation	biological_process	Acyan11G0006200, Acyan13G0182500
GO:0004708	0.002137	0.0787187		4	15	MAP kinase kinase activity	molecular_function	Acyan01G0071300, Acyan04G0134600, Acyan05G0097300, Acyan09G0126000
GO:0052581	0.00226646	0.0831468		3	10	(-)-isopiperitenone reductase activity	molecular_function	Acyan04G0041900, Acyan04G0042200, Acyan04G0042300
GO:0009624	0.00235662	0.0861029		19	180	response to nematode	biological_process	Acyan01G0107900, Acyan01G0326700, Acyan02G0148700, Acyan02G0281000, Acyan03G0113200, Acyan03G0300100, Acyan04G0029400, Acyan05G0044200, Acyan05G0045000, Acyan06G0106500, Acyan07G0008100, Acyan07G0106300, Acyan07G0143700, Acyan07G0149900, Acyan11G0062800, Acyan12G0006900, Acyan12G0009600, Acyan13G0035900, AcyanUnG0020000
GO:0005506	0.00250009	0.0909749		38	590	iron ion binding	molecular_function	Acyan01G0325100, Acyan02G0019000, Acyan02G0286100, Acyan03G0033900, Acyan03G0034100, Acyan03G0045800, Acyan03G0165800, Acyan03G0166000, Acyan03G0168700, Acyan03G0168800, Acyan03G0168900, Acyan03G0291300, Acyan04G0002500, Acyan04G0002600, Acyan04G0049500, Acyan04G0070300, Acyan04G0134800, Acyan05G0019800, Acyan05G0102900, Acyan05G0103100, Acyan05G0116300, Acyan08G0034400, Acyan08G0102200, Acyan08G…
GO:0046557	0.00256383	0.0929181		2	2	glucan endo-1,6-beta-glucosidase activity	molecular_function	Acyan06G0097000, Acyan10G0108700
GO:0015846	0.00259456	0.0934716		3	6	polyamine transport	biological_process	Acyan04G0150400, Acyan04G0188300, Acyan04G0268700
GO:0004014	0.0026103	0.0934716		2	3	adenosylmethionine decarboxylase activity	molecular_function	Acyan07G0043900, Acyan08G0110000
GO:0006557	0.0026103	0.0934716		2	3	S-adenosylmethioninamine biosynthetic process	biological_process	Acyan07G0043900, Acyan08G0110000
GO:0010182	0.0026399	0.0941566		17	131	sugar mediated signaling pathway	biological_process	Acyan01G0200300, Acyan01G0206000, Acyan02G0068600, Acyan04G0279000, Acyan05G0083400, Acyan08G0102700, Acyan08G0102800, Acyan08G0102900, Acyan08G0103000, Acyan08G0103300, Acyan08G0103600, Acyan08G0103800, Acyan08G0103900, Acyan08G0106500, Acyan08G0106800, Acyan08G0134200, Acyan10G0026500
GO:2001020	0.00284014	0.100898		2	4	regulation of response to DNA damage stimulus	biological_process	Acyan06G0009600, Acyan10G0073700
GO:0031307	0.0028812	0.101954		4	14	integral component of mitochondrial outer membrane	cellular_component	Acyan01G0206000, Acyan02G0068600, Acyan05G0083400, Acyan10G0026500
GO:0009926	0.00293107	0.103311		13	106	auxin polar transport	biological_process	Acyan01G0009300, Acyan01G0009600, Acyan01G0071300, Acyan01G0116700, Acyan04G0083700, Acyan04G0083900, Acyan04G0134600, Acyan05G0045000, Acyan07G0008100, Acyan07G0106300, Acyan09G0126000, Acyan10G0118700, Acyan12G0093200
GO:0000187	0.00297442	0.104305		4	16	activation of MAPK activity	biological_process	Acyan01G0071300, Acyan04G0134600, Acyan05G0097300, Acyan09G0126000
GO:0006898	0.00298246	0.104305		5	20	receptor-mediated endocytosis	biological_process	Acyan02G0167300, Acyan08G0015200, Acyan12G0006700, Acyan12G0007200, Acyan12G0042700
GO:0015293	0.00302608	0.10542		14	125	symporter activity	molecular_function	Acyan01G0061100, Acyan01G0289100, Acyan01G0289300, Acyan02G0262200, Acyan02G0262300, Acyan04G0150400, Acyan04G0188300, Acyan04G0268700, Acyan05G0011600, Acyan05G0079400, Acyan08G0128000, Acyan08G0129300, Acyan10G0103600, Acyan13G0056600
GO:0010252	0.00304832	0.105785		6	29	auxin homeostasis	biological_process	Acyan03G0236500, Acyan04G0110700, Acyan04G0190300, Acyan06G0012400, Acyan09G0196600, Acyan12G0057800
GO:0009595	0.00306207	0.105854		7	45	detection of biotic stimulus	biological_process	Acyan01G0278900, Acyan03G0090900, Acyan04G0139600, Acyan05G0151000, Acyan06G0069000, Acyan06G0106500, Acyan07G0149900
GO:0009627	0.00319624	0.110068		13	142	systemic acquired resistance	biological_process	Acyan01G0183700, Acyan02G0007400, Acyan03G0161000, Acyan04G0096000, Acyan04G0185400, Acyan08G0055400, Acyan08G0108000, Acyan08G0172900, Acyan09G0039200, Acyan09G0208800, Acyan11G0141500, Acyan12G0101900, Acyan12G0102000
GO:0071539	0.00324195	0.111216		2	3	protein localization to centrosome	biological_process	Acyan01G0071300, Acyan05G0095300
GO:1901934	0.00333825	0.114085		2	2	bicyclogermacrene biosynthetic process	biological_process	Acyan03G0303000, Acyan12G0057900
GO:0007035	0.00356034	0.121213		3	8	vacuolar acidification	biological_process	Acyan02G0001100, Acyan04G0236000, Acyan10G0034400
GO:0047501	0.00369907	0.125461		3	13	(+)-neomenthol dehydrogenase activity	molecular_function	Acyan04G0041900, Acyan04G0042200, Acyan04G0042300
GO:0048481	0.00376773	0.12731		15	145	ovule development	biological_process	Acyan01G0130300, Acyan01G0278900, Acyan04G0079400, Acyan04G0242200, Acyan08G0024500, Acyan08G0036500, Acyan08G0085600, Acyan09G0104000, Acyan09G0188600, Acyan10G0034100, Acyan12G0042600, Acyan12G0042700, Acyan12G0044100, Acyan12G0177400, Acyan13G0061600
GO:0008106	0.00385491	0.129768		4	23	alcohol dehydrogenase (NADP+) activity	molecular_function	Acyan04G0041900, Acyan04G0042200, Acyan04G0042300, Acyan07G0130000
GO:1900151	0.00392277	0.131559		3	6	regulation of nuclear-transcribed mRNA catabolic process, deadenylation-dependent decay	biological_process	Acyan04G0200200, Acyan10G0066400, Acyan10G0147000
GO:0009414	0.00399124	0.13258		30	445	response to water deprivation	biological_process	Acyan01G0061100, Acyan01G0088400, Acyan01G0109500, Acyan01G0114500, Acyan01G0226300, Acyan01G0287700, Acyan03G0040500, Acyan04G0079400, Acyan04G0134800, Acyan05G0005600, Acyan05G0011600, Acyan05G0041000, Acyan05G0097300, Acyan05G0118300, Acyan05G0143400, Acyan05G0175400, Acyan07G0050100, Acyan07G0130000, Acyan07G0130400, Acyan08G0129300, Acyan09G0113500, Acyan09G0160900, Acyan11G0081200, Acyan11G…
GO:0010227	0.00399431	0.13258		9	67	floral organ abscission	biological_process	Acyan06G0144900, Acyan06G0158700, Acyan08G0024500, Acyan08G0056000, Acyan08G0109900, Acyan09G0039300, Acyan09G0104000, Acyan10G0142200, Acyan13G0094600
GO:0003883	0.00399745	0.13258		2	2	CTP synthase activity	molecular_function	Acyan02G0348100, Acyan13G0179400
GO:0000935	0.00409169	0.135206		2	3	barrier septum	cellular_component	Acyan06G0097000, Acyan10G0108700
GO:0009860	0.00421552	0.138788		17	199	pollen tube growth	biological_process	Acyan01G0195900, Acyan01G0268900, Acyan02G0318500, Acyan02G0347700, Acyan04G0066000, Acyan05G0003300, Acyan05G0024100, Acyan05G0032300, Acyan05G0173700, Acyan09G0124000, Acyan09G0124400, Acyan09G0180900, Acyan10G0034100, Acyan11G0015100, Acyan12G0093200, Acyan13G0000200, Acyan13G0068500
GO:0060766	0.00425181	0.139094		2	3	negative regulation of androgen receptor signaling pathway	biological_process	Acyan11G0006200, Acyan13G0182500
GO:0010150	0.00426971	0.139094		14	154	leaf senescence	biological_process	Acyan01G0005000, Acyan01G0130300, Acyan01G0195900, Acyan04G0066600, Acyan05G0008100, Acyan05G0016200, Acyan05G0133400, Acyan06G0154500, Acyan07G0128000, Acyan08G0024500, Acyan09G0011000, Acyan09G0104000, Acyan09G0180900, Acyan13G0068500
GO:0000785	0.00428102	0.139094		8	48	chromatin	cellular_component	Acyan08G0102700, Acyan08G0102800, Acyan08G0103800, Acyan08G0103900, Acyan08G0134200, Acyan11G0006200, Acyan13G0020900, Acyan13G0182500
GO:0016705	0.00428673	0.139094		30	414	oxidoreductase activity, acting on paired donors, with incorporation or reduction of molecular oxygen	molecular_function	Acyan01G0325100, Acyan02G0019000, Acyan03G0033900, Acyan03G0034100, Acyan03G0045800, Acyan03G0165800, Acyan03G0166000, Acyan03G0168700, Acyan03G0168800, Acyan03G0168900, Acyan03G0291300, Acyan04G0049500, Acyan04G0070300, Acyan04G0134800, Acyan05G0102900, Acyan05G0103100, Acyan05G0116300, Acyan08G0034400, Acyan08G0102200, Acyan08G0102400, Acyan09G0161100, Acyan09G0161200, Acyan09G0161300, Acyan09G…
GO:0080148	0.00430262	0.139108		3	10	negative regulation of response to water deprivation	biological_process	Acyan08G0047100, Acyan09G0136200, Acyan11G0001200
GO:0009738	0.00460519	0.148356		26	341	abscisic acid-activated signaling pathway	biological_process	Acyan01G0053000, Acyan01G0088400, Acyan01G0278900, Acyan02G0094500, Acyan03G0090900, Acyan03G0228400, Acyan04G0079400, Acyan04G0139600, Acyan05G0052600, Acyan05G0074400, Acyan05G0151000, Acyan06G0042400, Acyan06G0069000, Acyan06G0106500, Acyan07G0050100, Acyan07G0142500, Acyan07G0149900, Acyan07G0159600, Acyan09G0026800, Acyan09G0160900, Acyan11G0071900, Acyan12G0166400, Acyan13G0044700, Acyan13G…
GO:0042538	0.00462353	0.148415		10	109	hyperosmotic salinity response	biological_process	Acyan01G0088400, Acyan01G0114500, Acyan04G0087600, Acyan05G0005600, Acyan07G0130400, Acyan09G0025100, Acyan09G0129200, Acyan09G0166600, Acyan12G0047000, Acyan13G0094500
GO:0046622	0.00472662	0.150863		2	3	positive regulation of organ growth	biological_process	Acyan08G0034400, Acyan11G0155800
GO:0051980	0.00473335	0.150863		2	2	iron-nicotianamine transmembrane transporter activity	molecular_function	Acyan11G0062700, Acyan11G0062800
GO:0043266	0.00476631	0.151377		2	3	regulation of potassium ion transport	biological_process	Acyan04G0071900, Acyan13G0131500
GO:0006996	0.00479306	0.15169		3	8	organelle organization	biological_process	Acyan01G0095400, Acyan04G0152600, Acyan05G0095300
GO:0010398	0.00484004	0.15264		3	6	xylogalacturonan metabolic process	biological_process	Acyan05G0079600, Acyan05G0126000, Acyan05G0138300
GO:0006597	0.00490529	0.154157		2	4	spermine biosynthetic process	biological_process	Acyan07G0043900, Acyan08G0110000
GO:0045339	0.00494499	0.154863		2	3	farnesyl diphosphate catabolic process	biological_process	Acyan03G0303000, Acyan12G0057900
GO:0030639	0.0049936	0.155014		2	2	polyketide biosynthetic process	biological_process	Acyan04G0016500, Acyan04G0247800
GO:0090439	0.0049936	0.155014		2	2	tetraketide alpha-pyrone synthase activity	molecular_function	Acyan04G0016500, Acyan04G0247800
GO:0009733	0.00500947	0.155014		26	341	response to auxin	biological_process	Acyan01G0009300, Acyan01G0009600, Acyan01G0116700, Acyan03G0236500, Acyan04G0066600, Acyan04G0083700, Acyan04G0083900, Acyan04G0110700, Acyan04G0116500, Acyan04G0134800, Acyan04G0190300, Acyan05G0045000, Acyan06G0012400, Acyan07G0008100, Acyan07G0106300, Acyan07G0111500, Acyan07G0143700, Acyan08G0024500, Acyan09G0011000, Acyan09G0166600, Acyan09G0196600, Acyan12G0057800, Acyan12G0093200, Acyan12G…
GO:0042335	0.00501881	0.155014		7	40	cuticle development	biological_process	Acyan02G0041200, Acyan04G0159700, Acyan05G0037700, Acyan05G0105900, Acyan11G0114000, Acyan13G0021000, Acyan13G0158900
GO:0021766	0.00511483	0.157439		2	3	hippocampus development	biological_process	Acyan11G0006200, Acyan13G0182500
GO:0010255	0.00519672	0.159413		4	18	glucose mediated signaling pathway	biological_process	Acyan01G0206000, Acyan02G0068600, Acyan05G0083400, Acyan10G0026500
GO:0020037	0.00527602	0.161295		36	571	heme binding	molecular_function	Acyan01G0200300, Acyan01G0325100, Acyan02G0019000, Acyan03G0033900, Acyan03G0034100, Acyan03G0045800, Acyan03G0165800, Acyan03G0166000, Acyan03G0168700, Acyan03G0168800, Acyan03G0168900, Acyan03G0291300, Acyan04G0049500, Acyan04G0070300, Acyan04G0087200, Acyan04G0087300, Acyan04G0134800, Acyan04G0167500, Acyan05G0019800, Acyan05G0102900, Acyan05G0103100, Acyan05G0116300, Acyan08G0034400, Acyan08G…
GO:0008865	0.00531552	0.161952		4	16	fructokinase activity	molecular_function	Acyan01G0206000, Acyan02G0068600, Acyan05G0083400, Acyan10G0026500
GO:0038198	0.00545388	0.165606		2	3	auxin receptor activity	molecular_function	Acyan04G0116500, Acyan13G0056800
GO:0016580	0.0054809	0.165867		2	3	Sin3 complex	cellular_component	Acyan11G0006200, Acyan13G0182500
GO:0019213	0.00558551	0.168465		2	4	deacetylase activity	molecular_function	Acyan11G0006200, Acyan13G0182500
GO:0030178	0.00564141	0.169582		2	5	negative regulation of Wnt signaling pathway	biological_process	Acyan01G0095400, Acyan04G0152600
GO:0006476	0.00577697	0.172503		2	3	protein deacetylation	biological_process	Acyan11G0006200, Acyan13G0182500
GO:0033558	0.00577697	0.172503		2	3	protein deacetylase activity	molecular_function	Acyan11G0006200, Acyan13G0182500
GO:0016055	0.00589644	0.175487		4	14	Wnt signaling pathway	biological_process	Acyan01G0095400, Acyan02G0038200, Acyan04G0152600, Acyan05G0095300
GO:0016709	0.00591679	0.175512		18	214	oxidoreductase activity, acting on paired donors, with incorporation or reduction of molecular oxygen, NAD(P)H as one donor, and incorporation of one atom of oxygen	molecular_function	Acyan02G0019000, Acyan03G0034100, Acyan03G0045800, Acyan03G0165800, Acyan03G0166000, Acyan03G0168700, Acyan03G0168800, Acyan03G0168900, Acyan04G0070300, Acyan04G0134800, Acyan05G0102900, Acyan05G0116300, Acyan08G0034400, Acyan08G0102200, Acyan08G0102400, Acyan09G0175300, Acyan11G0063400, Acyan11G0155800
GO:1902600	0.00599593	0.177183		8	55	hydrogen ion transmembrane transport	biological_process	Acyan02G0001100, Acyan04G0010500, Acyan05G0009900, Acyan05G0041000, Acyan07G0170400, Acyan11G0026000, Acyan11G0110100, Acyan13G0004600
GO:0006888	0.00601256	0.177183		12	116	ER to Golgi vesicle-mediated transport	biological_process	Acyan03G0090900, Acyan04G0095600, Acyan04G0139600, Acyan05G0151000, Acyan06G0069000, Acyan06G0106500, Acyan07G0149900, Acyan09G0048900, Acyan12G0101900, Acyan12G0102000, Acyan13G0142900, Acyan13G0143200
GO:0070070	0.00613019	0.180059		2	2	proton-transporting V-type ATPase complex assembly	biological_process	Acyan04G0236000, Acyan10G0034400
GO:0017053	0.00622538	0.18226		3	8	transcriptional repressor complex	cellular_component	Acyan01G0250300, Acyan11G0006200, Acyan13G0182500
GO:0010425	0.00629777	0.183047		2	2	DNA methylation on cytosine within a CNG sequence	biological_process	Acyan09G0081300, Acyan09G0181400
GO:0010426	0.00629777	0.183047		2	2	DNA methylation on cytosine within a CHH sequence	biological_process	Acyan09G0081300, Acyan09G0181400
GO:0061029	0.00631336	0.183047		2	3	eyelid development in camera-type eye	biological_process	Acyan11G0006200, Acyan13G0182500
GO:0015020	0.00636172	0.183741		7	53	glucuronosyltransferase activity	molecular_function	Acyan01G0082900, Acyan02G0037800, Acyan02G0078900, Acyan02G0252200, Acyan03G0071200, Acyan06G0110500, Acyan12G0050700
GO:0003006	0.00639433	0.183741		3	7	developmental process involved in reproduction	biological_process	Acyan11G0062700, Acyan11G0062800, Acyan12G0009600
GO:0031525	0.00639864	0.183741		3	14	menthol biosynthetic process	biological_process	Acyan04G0041900, Acyan04G0042200, Acyan04G0042300
GO:0060211	0.00675979	0.192963		3	7	regulation of nuclear-transcribed mRNA poly(A) tail shortening	biological_process	Acyan04G0200200, Acyan10G0066400, Acyan10G0147000
GO:0008274	0.00678418	0.192963		1	1	gamma-tubulin ring complex	cellular_component	Acyan12G0080700
GO:0051418	0.00678418	0.192963		1	1	microtubule nucleation by microtubule organizing center	biological_process	Acyan12G0080700
GO:0009940	0.00693645	0.196671		2	3	amino-terminal vacuolar sorting propeptide binding	molecular_function	Acyan07G0006200, Acyan13G0175500
GO:0035556	0.00722871	0.204313		16	168	intracellular signal transduction	biological_process	Acyan01G0250000, Acyan02G0138500, Acyan02G0175500, Acyan02G0175600, Acyan02G0347700, Acyan03G0311400, Acyan04G0029200, Acyan05G0058800, Acyan07G0091100, Acyan07G0169100, Acyan09G0026800, Acyan09G0127700, Acyan09G0133400, Acyan09G0208800, Acyan10G0084900, Acyan12G0093200
GO:0048653	0.00735094	0.207117		7	59	anther development	biological_process	Acyan02G0018900, Acyan03G0040500, Acyan04G0079400, Acyan07G0050100, Acyan08G0039000, Acyan08G0056000, Acyan09G0160900
GO:0000780	0.00807333	0.22676		2	5	condensed nuclear chromosome, centromeric region	cellular_component	Acyan01G0071300, Acyan04G0268600
GO:0006874	0.00818433	0.228796		5	32	cellular calcium ion homeostasis	biological_process	Acyan05G0024100, Acyan05G0173700, Acyan07G0143700, Acyan09G0124400, Acyan11G0015100
GO:0004864	0.00819674	0.228796		2	10	protein phosphatase inhibitor activity	molecular_function	Acyan05G0052600, Acyan12G0166400
GO:0015181	0.00834039	0.231369		3	9	arginine transmembrane transporter activity	molecular_function	Acyan13G0142900, Acyan13G0143200, Acyan13G0173700
GO:0015189	0.00834039	0.231369		3	9	L-lysine transmembrane transporter activity	molecular_function	Acyan13G0142900, Acyan13G0143200, Acyan13G0173700
GO:0004888	0.00842408	0.232971		5	19	transmembrane signaling receptor activity	molecular_function	Acyan04G0242200, Acyan07G0064300, Acyan12G0040900, Acyan12G0042700, Acyan12G0044100
GO:0071476	0.00856723	0.23334		2	3	cellular hypotonic response	biological_process	Acyan02G0138500, Acyan09G0127700
GO:1901017	0.00856723	0.23334		2	3	negative regulation of potassium ion transmembrane transporter activity	biological_process	Acyan02G0138500, Acyan09G0127700
GO:1901380	0.00856723	0.23334		2	3	negative regulation of potassium ion transmembrane transport	biological_process	Acyan02G0138500, Acyan09G0127700
GO:2000681	0.00856723	0.23334		2	3	negative regulation of rubidium ion transport	biological_process	Acyan02G0138500, Acyan09G0127700
GO:2000687	0.00856723	0.23334		2	3	negative regulation of rubidium ion transmembrane transporter activity	biological_process	Acyan02G0138500, Acyan09G0127700
GO:0004165	0.00929338	0.252353		2	6	dodecenoyl-CoA delta-isomerase activity	molecular_function	Acyan01G0088400, Acyan05G0076100
GO:0051059	0.00940674	0.254662		2	4	NF-kappaB binding	molecular_function	Acyan11G0006200, Acyan13G0182500
GO:0009870	0.00963104	0.259951		4	18	defense response signaling pathway, resistance gene-dependent	biological_process	Acyan01G0195900, Acyan07G0121600, Acyan09G0180900, Acyan13G0068500
GO:0004566	0.00976069	0.262662		2	3	beta-glucuronidase activity	molecular_function	Acyan08G0093600, Acyan11G0161600
GO:0016798	0.0101377	0.271993		4	21	hydrolase activity, acting on glycosyl bonds	molecular_function	Acyan01G0022000, Acyan04G0096000, Acyan08G0093600, Acyan11G0161600
GO:0008033	0.0102567	0.274367		8	59	tRNA processing	biological_process	Acyan08G0102900, Acyan08G0103000, Acyan08G0103300, Acyan08G0103600, Acyan08G0103800, Acyan08G0103900, Acyan08G0106500, Acyan08G0106800
GO:0009693	0.0104063	0.277543		7	72	ethylene biosynthetic process	biological_process	Acyan04G0054200, Acyan05G0088800, Acyan06G0080600, Acyan09G0026800, Acyan10G0079800, Acyan10G0095800, Acyan11G0042900
GO:0048316	0.0104584	0.278106		10	103	seed development	biological_process	Acyan01G0209100, Acyan04G0070300, Acyan08G0011500, Acyan08G0034400, Acyan08G0085600, Acyan11G0062700, Acyan11G0062800, Acyan11G0063400, Acyan11G0155800, Acyan12G0009600
GO:0015386	0.0105833	0.280599		3	10	potassium:proton antiporter activity	molecular_function	Acyan01G0040300, Acyan03G0074900, Acyan03G0252400
GO:0005773	0.0107675	0.284643		50	882	vacuole	cellular_component	Acyan01G0040300, Acyan01G0053000, Acyan01G0125500, Acyan01G0206000, Acyan01G0223400, Acyan01G0287700, Acyan01G0289100, Acyan01G0289300, Acyan01G0325100, Acyan01G0326500, Acyan02G0001100, Acyan02G0050400, Acyan02G0068600, Acyan02G0229100, Acyan02G0240200, Acyan02G0331400, Acyan03G0074900, Acyan03G0153800, Acyan03G0228400, Acyan03G0252400, Acyan04G0087200, Acyan04G0087300, Acyan04G0107900, Acyan04G…
GO:0046827	0.010909	0.287537		2	5	positive regulation of protein export from nucleus	biological_process	Acyan09G0166600, Acyan13G0094500
GO:0010363	0.0114367	0.300564		12	130	regulation of plant-type hypersensitive response	biological_process	Acyan01G0278900, Acyan03G0090900, Acyan04G0139600, Acyan05G0151000, Acyan06G0069000, Acyan06G0106500, Acyan07G0149900, Acyan09G0048900, Acyan09G0208800, Acyan11G0089200, Acyan13G0142900, Acyan13G0143200
GO:0030942	0.0115295	0.300898		2	5	endoplasmic reticulum signal peptide binding	molecular_function	Acyan08G0174000, Acyan08G0174100
GO:0080027	0.0115381	0.300898		4	19	response to herbivore	biological_process	Acyan01G0198800, Acyan01G0199100, Acyan01G0199300, Acyan01G0199600
GO:0031361	0.0115498	0.300898		2	6	integral component of thylakoid membrane	cellular_component	Acyan05G0019800, AcyanPtG0003300
GO:0047568	0.0116082	0.301544		2	5	3-oxo-5-beta-steroid 4-dehydrogenase activity	molecular_function	Acyan10G0072600, Acyan10G0072700
GO:0009639	0.01202	0.311341		7	54	response to red or far red light	biological_process	Acyan01G0114500, Acyan01G0116700, Acyan02G0286100, Acyan05G0045000, Acyan07G0008100, Acyan07G0106300, Acyan10G0095800
GO:0009553	0.0121963	0.315001		12	107	embryo sac development	biological_process	Acyan02G0040500, Acyan03G0300100, Acyan04G0079400, Acyan04G0242200, Acyan05G0128800, Acyan05G0129000, Acyan05G0131000, Acyan09G0055500, Acyan12G0042600, Acyan12G0042700, Acyan12G0044100, Acyan13G0035900
GO:0000086	0.0122482	0.315435		4	23	G2/M transition of mitotic cell cycle	biological_process	Acyan01G0095400, Acyan02G0009400, Acyan04G0152600, Acyan05G0095300
GO:0072686	0.012294	0.31571		4	22	mitotic spindle	cellular_component	Acyan01G0071300, Acyan03G0254600, Acyan04G0029400, Acyan12G0080700
GO:0000003	0.0124725	0.318986		3	7	reproduction	biological_process	Acyan01G0195900, Acyan09G0180900, Acyan13G0068500
GO:0006612	0.0124925	0.318986		12	138	protein targeting to membrane	biological_process	Acyan01G0278900, Acyan03G0090900, Acyan04G0139600, Acyan05G0151000, Acyan06G0069000, Acyan06G0106500, Acyan07G0149900, Acyan09G0048900, Acyan09G0208800, Acyan11G0089200, Acyan13G0142900, Acyan13G0143200
GO:0016307	0.0126834	0.322942		3	7	phosphatidylinositol phosphate kinase activity	molecular_function	Acyan02G0004400, Acyan05G0108200, Acyan10G0141400
GO:0006623	0.0128792	0.327		8	74	protein targeting to vacuole	biological_process	Acyan04G0099200, Acyan06G0125000, Acyan07G0006200, Acyan07G0120700, Acyan07G0121000, Acyan11G0047300, Acyan11G0047400, Acyan13G0175500
GO:0032119	0.0129642	0.32731		2	4	sequestering of zinc ion	biological_process	Acyan04G0236000, Acyan10G0034400
GO:0043181	0.0129642	0.32731		2	4	vacuolar sequestering	biological_process	Acyan04G0236000, Acyan10G0034400
GO:0080167	0.0131068	0.329983		16	204	response to karrikin	biological_process	Acyan01G0082900, Acyan01G0088400, Acyan01G0107900, Acyan01G0326700, Acyan02G0173600, Acyan02G0286100, Acyan03G0300100, Acyan06G0112000, Acyan06G0130400, Acyan09G0064300, Acyan10G0085100, Acyan10G0085200, Acyan10G0095800, Acyan12G0093200, Acyan13G0035900, AcyanUnG0020000
GO:0030968	0.0131888	0.33112		8	76	endoplasmic reticulum unfolded protein response	biological_process	Acyan03G0090900, Acyan03G0161000, Acyan04G0139600, Acyan05G0151000, Acyan06G0069000, Acyan06G0106500, Acyan07G0149900, Acyan09G0208800
GO:0005794	0.0133073	0.333164		58	986	Golgi apparatus	cellular_component	Acyan01G0024000, Acyan01G0124700, Acyan01G0128200, Acyan01G0128400, Acyan01G0152900, Acyan01G0195900, Acyan01G0235900, Acyan02G0185200, Acyan02G0213500, Acyan02G0240200, Acyan02G0290200, Acyan02G0290900, Acyan02G0331400, Acyan03G0265300, Acyan03G0296200, Acyan04G0033800, Acyan04G0038500, Acyan04G0095600, Acyan04G0099100, Acyan04G0099200, Acyan04G0107900, Acyan04G0158600, Acyan04G0236000, Acyan04G…
GO:0003714	0.0139098	0.347282		4	21	transcription corepressor activity	molecular_function	Acyan01G0250300, Acyan05G0118300, Acyan11G0006200, Acyan13G0182500
GO:0006629	0.0139678	0.347764		17	221	lipid metabolic process	biological_process	Acyan02G0007400, Acyan02G0202200, Acyan02G0202300, Acyan03G0232000, Acyan03G0232500, Acyan07G0022800, Acyan08G0168300, Acyan10G0166700, Acyan13G0084300, AcyanUnG0005400, AcyanUnG0005500, AcyanUnG0006300, AcyanUnG0006400, AcyanUnG0006800, AcyanUnG0025700, AcyanUnG0051900, AcyanUnG0052000
GO:0046854	0.0142539	0.353905		5	23	phosphatidylinositol phosphorylation	biological_process	Acyan02G0004400, Acyan05G0108200, Acyan07G0019400, Acyan08G0105700, Acyan10G0141400
GO:0071275	0.014667	0.36316		2	3	cellular response to aluminum ion	biological_process	Acyan01G0005000, Acyan06G0154500
GO:0050355	0.0147231	0.363521		1	1	triphosphatase activity	molecular_function	Acyan05G0129800
GO:0070072	0.0147625	0.363521		2	5	vacuolar proton-transporting V-type ATPase complex assembly	biological_process	Acyan04G0236000, Acyan10G0034400
GO:0006241	0.0148598	0.364917		2	7	CTP biosynthetic process	biological_process	Acyan02G0348100, Acyan13G0179400
GO:0018685	0.0152094	0.371482		4	21	alkane 1-monooxygenase activity	molecular_function	Acyan01G0325100, Acyan04G0049500, Acyan11G0039200, Acyan11G0049900
GO:0008289	0.0152098	0.371482		12	150	lipid binding	molecular_function	Acyan02G0130900, Acyan06G0108000, Acyan06G0144900, Acyan07G0044300, Acyan08G0045000, Acyan08G0109900, Acyan09G0039300, Acyan09G0176900, Acyan10G0114800, Acyan10G0142200, Acyan11G0083500, Acyan13G0141300
GO:0042631	0.0153183	0.372496		9	96	cellular response to water deprivation	biological_process	Acyan02G0201600, Acyan08G0172500, Acyan08G0172700, Acyan08G0172900, Acyan08G0173600, Acyan08G0173700, Acyan09G0126000, Acyan12G0152900, Acyan13G0131500
GO:0060548	0.0153342	0.372496		7	55	negative regulation of cell death	biological_process	Acyan06G0108500, Acyan06G0144900, Acyan06G0158700, Acyan08G0056000, Acyan09G0039300, Acyan09G0147900, Acyan10G0142200
GO:0019856	0.0154038	0.373179		2	6	pyrimidine nucleobase biosynthetic process	biological_process	Acyan02G0348100, Acyan13G0179400
GO:0048268	0.0155514	0.374132		3	11	clathrin coat assembly	biological_process	Acyan05G0036900, Acyan05G0125800, Acyan08G0154700
GO:0047894	0.0155745	0.374132		2	6	flavonol 3-sulfotransferase activity	molecular_function	Acyan02G0077400, Acyan13G0013400
GO:0009651	0.0155812	0.374132		42	791	response to salt stress	biological_process	Acyan01G0040300, Acyan01G0061100, Acyan01G0130300, Acyan01G0206000, Acyan01G0279800, Acyan02G0001100, Acyan02G0213500, Acyan03G0074900, Acyan03G0252400, Acyan04G0010500, Acyan04G0039900, Acyan04G0071900, Acyan04G0079400, Acyan04G0087600, Acyan04G0200200, Acyan05G0005600, Acyan05G0011600, Acyan05G0058800, Acyan05G0097300, Acyan05G0118300, Acyan07G0050100, Acyan07G0130000, Acyan07G0130400, Acyan07G…
GO:0040009	0.0156096	0.374132		2	4	regulation of growth rate	biological_process	Acyan08G0034400, Acyan11G0155800
GO:2001243	0.0157731	0.377044		2	4	negative regulation of intrinsic apoptotic signaling pathway	biological_process	Acyan11G0006200, Acyan13G0182500
GO:0046373	0.0163615	0.390071		2	3	L-arabinose metabolic process	biological_process	Acyan01G0203200, Acyan01G0203300
GO:0016032	0.0172078	0.408747		15	216	viral process	biological_process	Acyan04G0200200, Acyan05G0016200, Acyan06G0108500, Acyan07G0044300, Acyan08G0056000, Acyan08G0109900, Acyan09G0147700, Acyan09G0147900, Acyan09G0166600, Acyan10G0066400, Acyan10G0147000, Acyan11G0006200, Acyan11G0111000, Acyan13G0094500, Acyan13G0094600
GO:0030104	0.0172358	0.408747		2	5	water homeostasis	biological_process	Acyan07G0120700, Acyan07G0121000
GO:0070402	0.0173273	0.409837		4	32	NADPH binding	molecular_function	Acyan04G0041900, Acyan04G0042200, Acyan04G0042300, Acyan07G0130000
GO:0009405	0.0174477	0.411083		3	11	pathogenesis	biological_process	Acyan01G0250300, Acyan11G0006200, Acyan13G0182500
GO:0008202	0.0174924	0.411083		2	6	steroid metabolic process	biological_process	Acyan10G0072600, Acyan10G0072700
GO:0005802	0.0175221	0.411083		27	337	trans-Golgi network	cellular_component	Acyan01G0024000, Acyan01G0128200, Acyan01G0128400, Acyan01G0130300, Acyan02G0290200, Acyan03G0296200, Acyan04G0033800, Acyan04G0038500, Acyan04G0099100, Acyan04G0099200, Acyan04G0158600, Acyan04G0236000, Acyan04G0279000, Acyan05G0079600, Acyan05G0126000, Acyan05G0138300, Acyan07G0006200, Acyan08G0073200, Acyan08G0083000, Acyan09G0073900, Acyan09G0092700, Acyan10G0034400, Acyan11G0000800, Acyan11G…
GO:0010629	0.0175629	0.411083		3	13	negative regulation of gene expression	biological_process	Acyan05G0092700, Acyan11G0006200, Acyan13G0182500
GO:0045493	0.0176414	0.411847		4	20	xylan catabolic process	biological_process	Acyan04G0096000, Acyan04G0185400, Acyan09G0039200, Acyan13G0119300
GO:0030042	0.0178965	0.415756		2	11	actin filament depolymerization	biological_process	Acyan01G0093000, Acyan07G0121600
GO:0000220	0.0179014	0.415756		2	5	vacuolar proton-transporting V-type ATPase, V0 domain	cellular_component	Acyan04G0236000, Acyan10G0034400
GO:0033834	0.0179938	0.416466		2	5	kaempferol 3-O-galactosyltransferase activity	molecular_function	Acyan02G0189300, Acyan12G0050700
GO:0046785	0.0181446	0.416466		2	4	microtubule polymerization	biological_process	Acyan02G0281000, Acyan04G0029400
GO:0052096	0.0181446	0.416466		2	4	formation by symbiont of syncytium involving giant cell for nutrient acquisition from host	biological_process	Acyan02G0281000, Acyan04G0029400
GO:0080155	0.0181472	0.416466		2	13	regulation of double fertilization forming a zygote and endosperm	biological_process	Acyan06G0136400, Acyan08G0085600
GO:0004553	0.0181728	0.416466		18	236	hydrolase activity, hydrolyzing O-glycosyl compounds	molecular_function	Acyan01G0022000, Acyan02G0107900, Acyan03G0213400, Acyan04G0096000, Acyan04G0185400, Acyan06G0048800, Acyan06G0085900, Acyan06G0097000, Acyan06G0111300, Acyan06G0152000, Acyan09G0039200, Acyan10G0039700, Acyan10G0107000, Acyan10G0107100, Acyan10G0108700, Acyan13G0035700, Acyan13G0044700, Acyan13G0119300
GO:0080110	0.01821	0.416466		4	22	sporopollenin biosynthetic process	biological_process	Acyan01G0209100, Acyan04G0016500, Acyan04G0247800, Acyan08G0011500
GO:0005986	0.0184451	0.420773		3	10	sucrose biosynthetic process	biological_process	Acyan01G0124700, Acyan05G0157600, Acyan10G0166700
GO:0019222	0.0185962	0.423145		1	1	regulation of metabolic process	biological_process	Acyan06G0094400
GO:0010071	0.0192912	0.437851		3	8	root meristem specification	biological_process	Acyan08G0036500, Acyan09G0188600, Acyan13G0061600
GO:0015081	0.0195693	0.443045		3	11	sodium ion transmembrane transporter activity	molecular_function	Acyan01G0040300, Acyan03G0074900, Acyan03G0252400
GO:0035671	0.0197338	0.445647		2	7	enone reductase activity	molecular_function	Acyan10G0072600, Acyan10G0072700
GO:0006972	0.0203367	0.458111		5	46	hyperosmotic response	biological_process	Acyan01G0279800, Acyan04G0039900, Acyan09G0129200, Acyan09G0166600, Acyan13G0094500
GO:0047254	0.0209642	0.471066		2	6	2,4-dihydroxy-7-methoxy-2H-1,4-benzoxazin-3(4H)-one 2-D-glucosyltransferase activity	molecular_function	Acyan02G0078900, Acyan02G0252200
GO:0042214	0.0211796	0.47472		3	21	terpene metabolic process	biological_process	Acyan04G0041900, Acyan04G0042200, Acyan04G0042300
GO:0050502	0.0220473	0.492938		6	53	cis-zeatin O-beta-D-glucosyltransferase activity	molecular_function	Acyan02G0037800, Acyan02G0078900, Acyan02G0234100, Acyan02G0252200, Acyan06G0110500, Acyan12G0050700
GO:0044210	0.0226977	0.506222		2	5	'de novo' CTP biosynthetic process	biological_process	Acyan02G0348100, Acyan13G0179400
GO:0045552	0.022844	0.508091		3	22	dihydrokaempferol 4-reductase activity	molecular_function	Acyan01G0209100, Acyan04G0028100, Acyan08G0011500
GO:0006406	0.0228946	0.508091		8	64	mRNA export from nucleus	biological_process	Acyan08G0102700, Acyan08G0102800, Acyan08G0103800, Acyan08G0103900, Acyan08G0134200, Acyan10G0066400, Acyan10G0147000, Acyan13G0098200
GO:0060392	0.0230242	0.509125		1	1	negative regulation of SMAD protein import into nucleus	biological_process	Acyan04G0126800
GO:0015031	0.0230545	0.509125		24	384	protein transport	biological_process	Acyan02G0173600, Acyan02G0213500, Acyan02G0229100, Acyan03G0255300, Acyan03G0311600, Acyan03G0311700, Acyan03G0311800, Acyan03G0311900, Acyan03G0312000, Acyan03G0312100, Acyan04G0024200, Acyan04G0128000, Acyan04G0128100, Acyan04G0129000, Acyan06G0061800, Acyan06G0130400, Acyan07G0006200, Acyan09G0048900, Acyan09G0064300, Acyan10G0085100, Acyan10G0085200, Acyan11G0096500, Acyan12G0010900, Acyan13G…
GO:0043141	0.023363	0.514227		3	9	ATP-dependent 5'-3' DNA helicase activity	molecular_function	Acyan08G0102900, Acyan08G0106500, Acyan08G0106800
GO:0003959	0.0234745	0.514227		2	6	NADPH dehydrogenase activity	molecular_function	Acyan03G0212800, Acyan09G0185100
GO:0010311	0.0235075	0.514227		7	59	lateral root formation	biological_process	Acyan01G0107900, Acyan01G0279800, Acyan01G0326700, Acyan04G0116500, Acyan05G0097300, Acyan13G0056800, AcyanUnG0020000
GO:0001103	0.0235144	0.514227		2	5	RNA polymerase II repressing transcription factor binding	molecular_function	Acyan11G0006200, Acyan13G0182500
GO:0047220	0.0235871	0.514566		2	6	galactosylxylosylprotein 3-beta-galactosyltransferase activity	molecular_function	Acyan10G0175900, Acyan11G0066100
GO:0052542	0.0239208	0.519192		4	20	defense response by callose deposition	biological_process	Acyan01G0195900, Acyan09G0180900, Acyan11G0089200, Acyan13G0068500
GO:0009862	0.0239993	0.519192		11	125	systemic acquired resistance, salicylic acid mediated signaling pathway	biological_process	Acyan01G0071300, Acyan01G0278900, Acyan01G0279800, Acyan03G0090900, Acyan04G0134600, Acyan04G0139600, Acyan05G0151000, Acyan06G0069000, Acyan06G0106500, Acyan07G0149900, Acyan09G0126000
GO:0016844	0.0240772	0.519192		2	8	strictosidine synthase activity	molecular_function	Acyan08G0110200, Acyan11G0148100
GO:0033682	0.024088	0.519192		2	3	ATP-dependent 5'-3' DNA/RNA helicase activity	molecular_function	Acyan08G0103000, Acyan08G0103300
GO:1903623	0.024088	0.519192		2	3	negative regulation of RNA polymerase III activity	biological_process	Acyan08G0103000, Acyan08G0103300
GO:0009813	0.024398	0.523154		22	352	flavonoid biosynthetic process	biological_process	Acyan01G0082900, Acyan01G0115500, Acyan01G0115600, Acyan01G0115800, Acyan01G0209100, Acyan02G0019000, Acyan02G0037800, Acyan02G0078900, Acyan02G0189300, Acyan02G0252200, Acyan03G0071200, Acyan04G0016500, Acyan04G0028100, Acyan04G0134800, Acyan04G0247800, Acyan06G0110500, Acyan06G0129300, Acyan08G0085600, Acyan09G0161900, Acyan10G0118700, Acyan12G0050700, Acyan12G0119100
GO:0010160	0.024468	0.523154		3	19	formation of organ boundary	biological_process	Acyan01G0116700, Acyan07G0008100, Acyan07G0106300
GO:0090558	0.0244797	0.523154		4	21	plant epidermis development	biological_process	Acyan05G0128800, Acyan05G0129000, Acyan05G0131000, Acyan09G0055500
GO:0000276	0.0245046	0.523154		1	3	mitochondrial proton-transporting ATP synthase complex, coupling factor F(o)	cellular_component	Acyan02G0052400
GO:0007566	0.0245648	0.523196		1	2	embryo implantation	biological_process	Acyan11G0111000
GO:0005545	0.024822	0.527423		3	11	1-phosphatidylinositol binding	molecular_function	Acyan05G0036900, Acyan05G0125800, Acyan08G0154700
GO:0016985	0.0250006	0.529965		2	5	mannan endo-1,4-beta-mannosidase activity	molecular_function	Acyan06G0048800, Acyan10G0039700
GO:0043124	0.0256676	0.542517		2	5	negative regulation of I-kappaB kinase/NF-kappaB signaling	biological_process	Acyan11G0006200, Acyan13G0182500
GO:0035252	0.0257134	0.542517		3	13	UDP-xylosyltransferase activity	molecular_function	Acyan05G0079600, Acyan05G0126000, Acyan05G0138300
GO:0000976	0.025986	0.546156		3	10	transcription regulatory region sequence-specific DNA binding	molecular_function	Acyan11G0006200, Acyan13G0020900, Acyan13G0182500
GO:0016471	0.0260074	0.546156		2	8	vacuolar proton-transporting V-type ATPase complex	cellular_component	Acyan04G0236000, Acyan10G0034400
GO:0019773	0.0265344	0.551856		2	10	proteasome core complex, alpha-subunit complex	cellular_component	Acyan04G0251600, Acyan07G0017600
GO:0048527	0.0265955	0.551856		7	65	lateral root development	biological_process	Acyan01G0116700, Acyan04G0116500, Acyan07G0008100, Acyan07G0106300, Acyan09G0157400, Acyan10G0093300, Acyan13G0056900
GO:0042802	0.026765	0.551856		23	321	identical protein binding	molecular_function	Acyan01G0200500, Acyan01G0200700, Acyan01G0336100, Acyan04G0066600, Acyan04G0068800, Acyan05G0088800, Acyan05G0138400, Acyan06G0027500, Acyan06G0080600, Acyan06G0144900, Acyan06G0158700, Acyan07G0087400, Acyan08G0024500, Acyan08G0056000, Acyan08G0109900, Acyan09G0011000, Acyan09G0039300, Acyan09G0147900, Acyan10G0079800, Acyan10G0142200, Acyan11G0061900, Acyan12G0062100, Acyan13G0094600
GO:0080066	0.0268314	0.551856		1	1	3-methylthiopropyl-desulfoglucosinolate sulfotransferase activity	molecular_function	Acyan13G0013500
GO:0080067	0.0268314	0.551856		1	1	4-methylthiobutyl-desulfoglucosinolate sulfotransferase activity	molecular_function	Acyan13G0013500
GO:0080068	0.0268314	0.551856		1	1	5-methylthiopentyl-desulfoglucosinolate sulfotransferase activity	molecular_function	Acyan13G0013500
GO:0080069	0.0268314	0.551856		1	1	7-methylthioheptyl-desulfoglucosinolate sulfotransferase activity	molecular_function	Acyan13G0013500
GO:0080070	0.0268314	0.551856		1	1	8-methylthiooctyl-desulfoglucosinolate sulfotransferase activity	molecular_function	Acyan13G0013500
GO:0080071	0.0268314	0.551856		1	1	indol-3-yl-methyl-desulfoglucosinolate sulfotransferase activity	molecular_function	Acyan13G0013500
GO:1900033	0.027184	0.557831		1	5	negative regulation of trichome patterning	biological_process	Acyan02G0317200
GO:0010183	0.0275506	0.564065		5	34	pollen tube guidance	biological_process	Acyan01G0130300, Acyan01G0266200, Acyan01G0266300, Acyan01G0278900, Acyan13G0121200
GO:0050321	0.028314	0.578377		2	5	tau-protein kinase activity	molecular_function	Acyan04G0087600, Acyan05G0095300
GO:0007033	0.0284684	0.580212		6	42	vacuole organization	biological_process	Acyan02G0001100, Acyan02G0004400, Acyan03G0300100, Acyan05G0108200, Acyan10G0141400, Acyan13G0035900
GO:0050792	0.0286508	0.582609		2	6	regulation of viral process	biological_process	Acyan09G0018200, Acyan10G0171300
GO:0007597	0.0289232	0.586821		2	6	blood coagulation, intrinsic pathway	biological_process	Acyan06G0081100, Acyan07G0079300
GO:0016045	0.0290332	0.587726		5	35	detection of bacterium	biological_process	Acyan02G0167300, Acyan08G0015200, Acyan12G0006700, Acyan12G0007200, Acyan12G0042700
GO:0080147	0.0292218	0.590215		4	33	root hair cell development	biological_process	Acyan01G0206000, Acyan02G0317200, Acyan08G0172500, Acyan08G0172900
GO:0004064	0.0294701	0.593782		1	1	arylesterase activity	molecular_function	Acyan08G0110200
GO:0016881	0.0295305	0.593782		2	4	acid-amino acid ligase activity	molecular_function	Acyan01G0332200, Acyan07G0151900
GO:0045338	0.0298507	0.59888		2	6	farnesyl diphosphate metabolic process	biological_process	Acyan01G0206700, Acyan04G0237900
GO:0019005	0.029923	0.598992		5	49	SCF ubiquitin ligase complex	cellular_component	Acyan04G0116500, Acyan09G0157400, Acyan10G0093300, Acyan13G0056800, Acyan13G0056900
GO:0043622	0.0300945	0.601087		5	29	cortical microtubule organization	biological_process	Acyan01G0279800, Acyan03G0164800, Acyan03G0254600, Acyan04G0029400, Acyan09G0117000
GO:0004866	0.0304765	0.607367		2	16	endopeptidase inhibitor activity	molecular_function	Acyan09G0051800, Acyan09G0052300
GO:0090263	0.0309326	0.615093		3	21	positive regulation of canonical Wnt signaling pathway	biological_process	Acyan01G0095400, Acyan04G0152600, Acyan05G0095300
GO:0000169	0.0317784	0.630355		1	1	activation of MAPK activity involved in osmosensory signaling pathway	biological_process	Acyan01G0278900
GO:0015299	0.0318404	0.630355		6	45	solute:proton antiporter activity	molecular_function	Acyan06G0125000, Acyan07G0120700, Acyan07G0121000, Acyan11G0047300, Acyan11G0047400, Acyan13G0121200
GO:0008559	0.0320202	0.632521		9	60	xenobiotic-transporting ATPase activity	molecular_function	Acyan01G0009300, Acyan01G0009600, Acyan02G0009400, Acyan04G0083700, Acyan04G0083900, Acyan05G0082500, Acyan07G0008100, Acyan07G0106300, Acyan12G0130600
GO:0022603	0.0324911	0.640417		1	1	regulation of anatomical structure morphogenesis	biological_process	Acyan04G0117600
GO:0047434	0.0330924	0.650841		1	1	indolepyruvate decarboxylase activity	molecular_function	Acyan06G0040900
GO:0042026	0.0333837	0.655137		4	26	protein refolding	biological_process	Acyan01G0183700, Acyan01G0266400, Acyan08G0108000, Acyan13G0166100
GO:0009629	0.0339452	0.664704		1	1	response to gravity	biological_process	Acyan10G0118700
GO:0035265	0.0341503	0.667267		2	8	organ growth	biological_process	Acyan08G0034400, Acyan11G0155800
GO:0016630	0.0347682	0.67575		2	13	protochlorophyllide reductase activity	molecular_function	Acyan03G0212800, Acyan09G0185100
GO:0007346	0.0347904	0.67575		6	53	regulation of mitotic cell cycle	biological_process	Acyan01G0071300, Acyan02G0138500, Acyan04G0134600, Acyan06G0027500, Acyan09G0126000, Acyan09G0127700
GO:0000746	0.03481	0.67575		1	1	conjugation	biological_process	Acyan01G0130300
GO:0042826	0.0349685	0.677363		3	16	histone deacetylase binding	molecular_function	Acyan01G0336100, Acyan11G0006200, Acyan13G0182500
GO:0032260	0.0350516	0.677514		1	2	response to jasmonic acid stimulus involved in jasmonic acid and ethylene-dependent systemic resistance	biological_process	Acyan13G0013500
GO:0010310	0.0351444	0.67785		8	82	regulation of hydrogen peroxide metabolic process	biological_process	Acyan01G0278900, Acyan03G0090900, Acyan03G0152300, Acyan04G0139600, Acyan05G0151000, Acyan06G0069000, Acyan06G0106500, Acyan07G0149900
GO:0007034	0.0356698	0.686511		3	24	vacuolar transport	biological_process	Acyan04G0099200, Acyan07G0006200, Acyan13G0175500
GO:0007030	0.0358035	0.68761		10	120	Golgi organization	biological_process	Acyan04G0099200, Acyan05G0095300, Acyan06G0144900, Acyan06G0158700, Acyan08G0056000, Acyan08G0109900, Acyan09G0039300, Acyan10G0142200, Acyan13G0094500, Acyan13G0094600
GO:0051258	0.0360836	0.691513		4	30	protein polymerization	biological_process	Acyan01G0107900, Acyan01G0326700, Acyan07G0087400, AcyanUnG0020000
GO:0050403	0.0365755	0.699448		6	59	trans-zeatin O-beta-D-glucosyltransferase activity	molecular_function	Acyan02G0037800, Acyan02G0078900, Acyan02G0234100, Acyan02G0252200, Acyan06G0110500, Acyan12G0050700
GO:0048573	0.0367935	0.702123		10	126	photoperiodism, flowering	biological_process	Acyan02G0201600, Acyan04G0068800, Acyan08G0172500, Acyan08G0172700, Acyan08G0172900, Acyan08G0173600, Acyan08G0173700, Acyan09G0126000, Acyan11G0061900, Acyan12G0152900
GO:0008115	0.0372113	0.705602		1	1	sarcosine oxidase activity	molecular_function	Acyan05G0177100
GO:0033514	0.0372113	0.705602		1	1	L-lysine catabolic process to acetyl-CoA via L-pipecolate	biological_process	Acyan05G0177100
GO:0050031	0.0372113	0.705602		1	1	L-pipecolate oxidase activity	molecular_function	Acyan05G0177100
GO:0016581	0.0373156	0.70609		2	5	NuRD complex	cellular_component	Acyan11G0006200, Acyan13G0182500
GO:0090116	0.0374831	0.707769		2	5	C-5 methylation of cytosine	biological_process	Acyan09G0081300, Acyan09G0181400
GO:0008428	0.0381742	0.719308		2	8	ribonuclease inhibitor activity	molecular_function	Acyan10G0066400, Acyan10G0147000
GO:0045544	0.0400547	0.753163		2	12	gibberellin 20-oxidase activity	molecular_function	Acyan02G0286100, Acyan10G0095800
GO:0047787	0.0401809	0.753958		2	12	delta4-3-oxosteroid 5beta-reductase activity	molecular_function	Acyan10G0072600, Acyan10G0072700
GO:0033179	0.0404408	0.754233		1	2	proton-transporting V-type ATPase, V0 domain	cellular_component	Acyan04G0242100
GO:0000500	0.0404473	0.754233		1	2	RNA polymerase I upstream activating factor complex	cellular_component	Acyan03G0149900
GO:0001165	0.0404473	0.754233		1	2	RNA polymerase I upstream control element sequence-specific DNA binding	molecular_function	Acyan03G0149900
GO:0010334	0.040716	0.757671		4	24	sesquiterpene synthase activity	molecular_function	Acyan01G0206700, Acyan03G0303000, Acyan04G0237900, Acyan12G0057900
GO:0015152	0.0420205	0.778722		2	5	glucose-6-phosphate transmembrane transporter activity	molecular_function	Acyan03G0300100, Acyan13G0035900
GO:0015760	0.0420205	0.778722		2	5	glucose-6-phosphate transport	biological_process	Acyan03G0300100, Acyan13G0035900
GO:0008146	0.0432891	0.794503		3	26	sulfotransferase activity	molecular_function	Acyan02G0077400, Acyan13G0013400, Acyan13G0013500
GO:0007015	0.0433099	0.794503		4	28	actin filament organization	biological_process	Acyan02G0107900, Acyan06G0097000, Acyan06G0152000, Acyan10G0108700
GO:0004709	0.0436016	0.794503		9	83	MAP kinase kinase kinase activity	molecular_function	Acyan01G0071300, Acyan04G0134600, Acyan06G0027500, Acyan07G0064400, Acyan07G0073000, Acyan09G0002500, Acyan09G0002600, Acyan09G0002900, Acyan09G0126000
GO:2000029	0.0438237	0.794503		1	2	regulation of proanthocyanidin biosynthetic process	biological_process	Acyan08G0085600
GO:0010068	0.0438293	0.794503		2	6	protoderm histogenesis	biological_process	Acyan02G0041200, Acyan04G0159700
GO:0051085	0.0438567	0.794503		2	6	chaperone mediated protein folding requiring cofactor	biological_process	Acyan01G0183700, Acyan08G0108000
GO:0031029	0.0439328	0.794503		1	1	regulation of septation initiation signaling	biological_process	Acyan04G0268600
GO:0031107	0.0439328	0.794503		1	1	septin ring disassembly	biological_process	Acyan04G0268600
GO:0031134	0.0439328	0.794503		1	1	sister chromatid biorientation	biological_process	Acyan04G0268600
GO:0031578	0.0439328	0.794503		1	1	mitotic spindle orientation checkpoint	biological_process	Acyan04G0268600
GO:0032186	0.0439328	0.794503		1	1	cellular bud neck septin ring organization	biological_process	Acyan04G0268600
GO:0070199	0.0439328	0.794503		1	1	establishment of protein localization to chromosome	biological_process	Acyan04G0268600
GO:0042981	0.044262	0.798849		6	58	regulation of apoptotic process	biological_process	Acyan01G0071300, Acyan02G0138500, Acyan04G0134600, Acyan06G0027500, Acyan09G0126000, Acyan09G0127700
GO:0009707	0.0443578	0.798974		6	52	chloroplast outer membrane	cellular_component	Acyan02G0068600, Acyan03G0212800, Acyan05G0083400, Acyan09G0048900, Acyan09G0185100, Acyan10G0026500
GO:0000792	0.0446979	0.803489		2	5	heterochromatin	cellular_component	Acyan11G0006200, Acyan13G0182500
GO:0061512	0.0450084	0.80544		1	1	protein localization to cilium	biological_process	Acyan05G0095300
GO:0009958	0.0450326	0.80544		5	39	positive gravitropism	biological_process	Acyan01G0116700, Acyan05G0045000, Acyan07G0008100, Acyan07G0106300, Acyan12G0093200
GO:0050645	0.0450752	0.80544		2	8	limonoid glucosyltransferase activity	molecular_function	Acyan03G0071200, Acyan03G0295100
GO:0004872	0.0457248	0.815426		4	28	receptor activity	molecular_function	Acyan02G0130900, Acyan05G0052600, Acyan12G0006700, Acyan12G0166400
GO:1900384	0.0465203	0.825933		1	3	regulation of flavonol biosynthetic process	biological_process	Acyan09G0113500
GO:0022625	0.0465525	0.825933		5	125	cytosolic large ribosomal subunit	cellular_component	Acyan05G0143200, Acyan07G0031400, Acyan11G0043200, Acyan11G0111000, Acyan13G0113200
GO:0000118	0.0465897	0.825933		3	15	histone deacetylase complex	cellular_component	Acyan01G0250300, Acyan11G0006200, Acyan13G0182500
GO:0004712	0.0470034	0.831628		5	34	protein serine/threonine/tyrosine kinase activity	molecular_function	Acyan01G0071300, Acyan07G0117500, Acyan08G0048500, Acyan09G0126000, Acyan11G0001800
GO:0018131	0.0480908	0.84753		1	2	oxazole or thiazole biosynthetic process	biological_process	Acyan03G0295800
GO:0052837	0.0480908	0.84753		1	2	thiazole biosynthetic process	biological_process	Acyan03G0295800
GO:0006356	0.0484626	0.852411		1	4	regulation of transcription from RNA polymerase I promoter	biological_process	Acyan03G0149900
GO:0070879	0.0490525	0.861101		1	1	fungal-type cell wall beta-glucan metabolic process	biological_process	Acyan10G0108700
GO:0007165	0.0491973	0.861959		29	413	signal transduction	biological_process	Acyan01G0095400, Acyan01G0226300, Acyan01G0235900, Acyan02G0065200, Acyan02G0065400, Acyan02G0065900, Acyan02G0066000, Acyan02G0130900, Acyan02G0161300, Acyan02G0185200, Acyan04G0071900, Acyan04G0116500, Acyan04G0152600, Acyan04G0268600, Acyan05G0005600, Acyan05G0058800, Acyan05G0095300, Acyan05G0164600, Acyan06G0136400, Acyan07G0073000, Acyan07G0159600, Acyan08G0147700, Acyan08G0148000, Acyan10G…
GO:0046863	0.0498595	0.870733		1	1	ribulose-1,5-bisphosphate carboxylase/oxygenase activator activity	molecular_function	Acyan07G0128000
GO:0009868	0.0498918	0.870733		1	2	jasmonic acid and ethylene-dependent systemic resistance, jasmonic acid mediated signaling pathway	biological_process	Acyan01G0279800

## Sheet: Table S16-S19
Table S16 KEGG enrichment of contracted gene families
category	p_value	q_value	numDEInCat	numInCat	term	class	gene_id
ko00591	7.18849e-12	9.48881e-10	14	18	Linoleic acid metabolism	Metabolism; Lipid metabolism	Acyan01G0061500, Acyan01G0198800, Acyan01G0199100, Acyan01G0199300, Acyan01G0199600, Acyan02G0018900, Acyan03G0044100, Acyan03G0044200, Acyan03G0044300, Acyan03G0044400, Acyan03G0044500, Acyan03G0044600, Acyan08G0039000, Acyan09G0239800
ko02010	6.43319e-10	4.24591e-08	19	43	ABC transporters	Environmental Information Processing; Membrane transport	Acyan01G0009300, Acyan01G0009600, Acyan01G0116700, Acyan02G0009400, Acyan03G0246100, Acyan04G0083500, Acyan04G0083700, Acyan04G0083900, Acyan05G0045000, Acyan05G0082500, Acyan07G0008100, Acyan07G0106300, Acyan07G0165100, Acyan08G0045300, Acyan09G0083600, Acyan10G0022700, Acyan11G0155400, Acyan12G0130600, Acyan13G0112300
ko00909	1.25258e-06	5.51133e-05	17	63	Sesquiterpenoid and triterpenoid biosynthesis	Metabolism; Metabolism of terpenoids and polyketides	Acyan01G0206700, Acyan03G0054300, Acyan03G0194400, Acyan03G0194600, Acyan03G0238300, Acyan03G0239200, Acyan03G0239300, Acyan03G0239500, Acyan03G0239600, Acyan03G0239700, Acyan03G0279400, Acyan03G0303000, Acyan03G0303100, Acyan04G0237900, AcyanUnG0039200, AcyanUnG0039500, AcyanUnG0039600
ko00520	6.22492e-06	0.000205422	24	153	Amino sugar and nucleotide sugar metabolism	Metabolism; Carbohydrate metabolism	Acyan01G0206000, Acyan02G0068600, Acyan03G0138900, Acyan03G0192400, Acyan04G0033800, Acyan04G0096000, Acyan04G0185400, Acyan04G0279000, Acyan05G0004600, Acyan05G0083400, Acyan06G0085900, Acyan09G0039200, Acyan10G0026500, Acyan10G0122000, Acyan10G0122100, Acyan12G0064000, Acyan12G0065400, Acyan13G0044700, Acyan13G0045400, Acyan13G0045800, Acyan13G0046000, Acyan13G0046300, Acyan13G0119300, Acyan13G…
ko04626	0.000418707	0.0110539	40	374	Plant-pathogen interaction	Organismal Systems; Environmental adaptation	Acyan01G0038000, Acyan01G0088400, Acyan01G0268900, Acyan02G0065900, Acyan02G0167300, Acyan02G0318300, Acyan02G0318500, Acyan02G0318900, Acyan03G0175600, Acyan03G0319700, Acyan03G0322400, Acyan04G0063800, Acyan04G0064200, Acyan04G0066000, Acyan05G0003300, Acyan05G0024100, Acyan05G0097300, Acyan05G0173700, Acyan06G0036300, Acyan06G0108500, Acyan06G0144900, Acyan06G0158700, Acyan07G0111100, Acyan07G…
ko03015	0.00582968	0.100807	18	135	mRNA surveillance pathway	Genetic Information Processing; Translation	Acyan04G0200200, Acyan04G0268600, Acyan08G0102700, Acyan08G0102800, Acyan08G0102900, Acyan08G0103000, Acyan08G0103300, Acyan08G0103600, Acyan08G0103800, Acyan08G0103900, Acyan08G0106500, Acyan08G0106800, Acyan08G0134200, Acyan09G0131600, Acyan10G0066400, Acyan10G0082900, Acyan10G0147000, Acyan13G0098200
ko00270	0.00586485	0.100807	13	112	Cysteine and methionine metabolism	Metabolism; Amino acid metabolism	Acyan01G0006300, Acyan04G0054200, Acyan04G0085400, Acyan05G0088800, Acyan06G0080600, Acyan07G0043900, Acyan07G0105800, Acyan08G0110000, Acyan09G0081300, Acyan09G0178200, Acyan09G0181400, Acyan10G0079800, Acyan11G0042900
ko00592	0.0061095	0.100807	11	80	alpha-Linolenic acid metabolism	Metabolism; Lipid metabolism	Acyan01G0198800, Acyan01G0199100, Acyan01G0199300, Acyan01G0199600, Acyan02G0018900, Acyan05G0076100, Acyan06G0050100, Acyan06G0127600, Acyan08G0039000, Acyan09G0239800, Acyan10G0134500
ko00190	0.00804762	0.118032	14	152	Oxidative phosphorylation	Metabolism; Energy metabolism	Acyan02G0001100, Acyan02G0052400, Acyan04G0010500, Acyan04G0076300, Acyan04G0236000, Acyan04G0242100, Acyan05G0009900, Acyan05G0041000, Acyan05G0175400, Acyan07G0170400, Acyan10G0034400, Acyan11G0026000, Acyan11G0110100, Acyan13G0004600
ko00073	0.0096723	0.127674	7	46	Cutin, suberine and wax biosynthesis	Metabolism; Lipid metabolism	Acyan01G0325100, Acyan02G0040500, Acyan04G0002500, Acyan04G0002600, Acyan04G0049500, Acyan11G0039200, Acyan11G0049900
ko04140	0.012436	0.142545	6	41	Regulation of autophagy	Cellular Processes; Transport and catabolism	Acyan04G0024200, Acyan05G0164600, Acyan07G0159600, Acyan12G0161800, Acyan13G0089700, Acyan13G0089800
ko00380	0.0130028	0.142545	9	67	Tryptophan metabolism	Metabolism; Amino acid metabolism	Acyan01G0109500, Acyan04G0117600, Acyan04G0117700, Acyan04G0134800, Acyan04G0160600, Acyan05G0073600, Acyan05G0143400, Acyan06G0040900, Acyan13G0013500
ko00941	0.0144026	0.142545	8	67	Flavonoid biosynthesis	Metabolism; Biosynthesis of other secondary metabolites	Acyan01G0115600, Acyan04G0134800, Acyan05G0102900, Acyan05G0103100, Acyan06G0129300, Acyan08G0011500, Acyan10G0118700, Acyan11G0067100
ko04075	0.0151184	0.142545	24	316	Plant hormone signal transduction	Environmental Information Processing; Signal transduction	Acyan01G0130300, Acyan01G0200300, Acyan01G0278900, Acyan03G0236500, Acyan04G0066600, Acyan04G0110700, Acyan04G0116500, Acyan04G0190300, Acyan05G0008100, Acyan05G0052600, Acyan05G0056600, Acyan06G0012400, Acyan07G0107600, Acyan08G0024500, Acyan09G0011000, Acyan09G0039300, Acyan09G0147900, Acyan09G0196600, Acyan11G0059200, Acyan12G0057800, Acyan12G0166400, Acyan13G0056800, Acyan13G0056900, Acyan13G…
ko00402	0.024625	0.2167	2	5	Benzoxazinoid biosynthesis	Metabolism; Biosynthesis of other secondary metabolites	Acyan02G0078900, Acyan02G0252200
ko00562	0.0329634	0.271948	8	59	Inositol phosphate metabolism	Metabolism; Carbohydrate metabolism	Acyan01G0223400, Acyan01G0326500, Acyan02G0004400, Acyan03G0153800, Acyan05G0108200, Acyan09G0096400, Acyan10G0141400, AcyanUnG0019800
ko00780	0.0472219	0.366664	3	19	Biotin metabolism	Metabolism; Metabolism of cofactors and vitamins	Acyan05G0105900, Acyan11G0059300, Acyan13G0121400
Table S17 GO enrichment of rapidly evolved gene families
category	p_value	q_value	numDEInCat	numInCat	term	class	gene_id
GO:0080043	7.119e-52	3.19928e-48	97	230	quercetin 3-O-glucosyltransferase activity	molecular_function	Acyan01G0304700, Acyan01G0304900, Acyan01G0305100, Acyan01G0305200, Acyan01G0308000, Acyan01G0308100, Acyan01G0308400, Acyan01G0308500, Acyan01G0308600, Acyan01G0308700, Acyan01G0308800, Acyan01G0308900, Acyan01G0309000, Acyan01G0309300, Acyan01G0309500, Acyan01G0311200, Acyan01G0323500, Acyan01G0323600, Acyan01G0323700, Acyan01G0323800, Acyan01G0323900, Acyan01G0324100, Acyan01G0324300, Acyan01G…
GO:0080044	7.119e-52	3.19928e-48	97	230	quercetin 7-O-glucosyltransferase activity	molecular_function	Acyan01G0304700, Acyan01G0304900, Acyan01G0305100, Acyan01G0305200, Acyan01G0308000, Acyan01G0308100, Acyan01G0308400, Acyan01G0308500, Acyan01G0308600, Acyan01G0308700, Acyan01G0308800, Acyan01G0308900, Acyan01G0309000, Acyan01G0309300, Acyan01G0309500, Acyan01G0311200, Acyan01G0323500, Acyan01G0323600, Acyan01G0323700, Acyan01G0323800, Acyan01G0323900, Acyan01G0324100, Acyan01G0324300, Acyan01G…
GO:0052696	2.75252e-51	8.24656e-48	97	233	flavonoid glucuronidation	biological_process	Acyan01G0304700, Acyan01G0304900, Acyan01G0305100, Acyan01G0305200, Acyan01G0308000, Acyan01G0308100, Acyan01G0308400, Acyan01G0308500, Acyan01G0308600, Acyan01G0308700, Acyan01G0308800, Acyan01G0308900, Acyan01G0309000, Acyan01G0309300, Acyan01G0309500, Acyan01G0311200, Acyan01G0323500, Acyan01G0323600, Acyan01G0323700, Acyan01G0323800, Acyan01G0323900, Acyan01G0324100, Acyan01G0324300, Acyan01G…
GO:0016758	5.95572e-50	1.33825e-46	110	316	transferase activity, transferring hexosyl groups	molecular_function	Acyan01G0304700, Acyan01G0304900, Acyan01G0305100, Acyan01G0305200, Acyan01G0308000, Acyan01G0308100, Acyan01G0308400, Acyan01G0308500, Acyan01G0308600, Acyan01G0308700, Acyan01G0308800, Acyan01G0308900, Acyan01G0309000, Acyan01G0309300, Acyan01G0309500, Acyan01G0311100, Acyan01G0311200, Acyan01G0323500, Acyan01G0323600, Acyan01G0323700, Acyan01G0323800, Acyan01G0323900, Acyan01G0324100, Acyan01G…
GO:0050468	3.42761e-48	5.6515e-45	47	51	reticuline oxidase activity	molecular_function	Acyan02G0206300, Acyan02G0252700, Acyan02G0252800, Acyan02G0253100, Acyan02G0253200, Acyan02G0262700, Acyan02G0262900, Acyan02G0263200, Acyan03G0031100, Acyan03G0094200, Acyan06G0128100, Acyan07G0021900, Acyan07G0046400, Acyan11G0078000, Acyan11G0078100, Acyan11G0078200, Acyan11G0078300, Acyan11G0079000, Acyan11G0079100, Acyan11G0079200, Acyan11G0079300, Acyan11G0079600, Acyan11G0079700, Acyan11G…
GO:0035251	3.7727e-48	5.6515e-45	84	184	UDP-glucosyltransferase activity	molecular_function	Acyan01G0304700, Acyan01G0304900, Acyan01G0305100, Acyan01G0305200, Acyan01G0308100, Acyan01G0308400, Acyan01G0308500, Acyan01G0308600, Acyan01G0308800, Acyan01G0308900, Acyan01G0311200, Acyan01G0323500, Acyan01G0323600, Acyan01G0323700, Acyan01G0323800, Acyan01G0323900, Acyan01G0324100, Acyan01G0324300, Acyan01G0324400, Acyan01G0324500, Acyan01G0324600, Acyan02G0038400, Acyan03G0035100, Acyan03G…
GO:0009813	1.24924e-47	1.60402e-44	114	352	flavonoid biosynthetic process	biological_process	Acyan01G0304700, Acyan01G0304900, Acyan01G0305100, Acyan01G0305200, Acyan01G0308000, Acyan01G0308100, Acyan01G0308400, Acyan01G0308500, Acyan01G0308600, Acyan01G0308700, Acyan01G0308800, Acyan01G0308900, Acyan01G0309000, Acyan01G0309300, Acyan01G0309500, Acyan01G0311200, Acyan01G0323500, Acyan01G0323600, Acyan01G0323700, Acyan01G0323800, Acyan01G0323900, Acyan01G0324100, Acyan01G0324300, Acyan01G…
GO:0015074	8.7846e-43	9.8695e-40	145	687	DNA integration	biological_process	Acyan01G0045700, Acyan01G0050300, Acyan01G0100700, Acyan01G0101500, Acyan01G0116900, Acyan01G0176500, Acyan01G0190400, Acyan01G0190600, Acyan01G0291100, Acyan01G0300900, Acyan01G0301000, Acyan01G0319000, Acyan01G0321900, Acyan02G0021400, Acyan02G0021500, Acyan02G0021900, Acyan02G0042800, Acyan02G0044400, Acyan02G0077600, Acyan02G0093000, Acyan02G0122100, Acyan02G0136600, Acyan02G0152800, Acyan02G…
GO:0008762	6.56215e-39	6.5534e-36	52	79	UDP-N-acetylmuramate dehydrogenase activity	molecular_function	Acyan02G0206300, Acyan02G0252700, Acyan02G0252800, Acyan02G0253100, Acyan02G0253200, Acyan02G0262700, Acyan02G0262900, Acyan02G0263200, Acyan03G0031100, Acyan03G0094200, Acyan06G0128100, Acyan07G0021900, Acyan07G0046400, Acyan11G0078000, Acyan11G0078100, Acyan11G0078200, Acyan11G0078300, Acyan11G0079000, Acyan11G0079100, Acyan11G0079200, Acyan11G0079300, Acyan11G0079600, Acyan11G0079700, Acyan11G…
GO:0043231	1.57243e-38	1.4133e-35	109	380	intracellular membrane-bounded organelle	cellular_component	Acyan01G0247500, Acyan01G0247800, Acyan01G0248000, Acyan01G0248100, Acyan01G0248200, Acyan01G0248400, Acyan01G0248500, Acyan01G0304700, Acyan01G0304900, Acyan01G0305100, Acyan01G0305200, Acyan01G0308000, Acyan01G0308100, Acyan01G0308400, Acyan01G0308500, Acyan01G0308600, Acyan01G0308700, Acyan01G0308800, Acyan01G0308900, Acyan01G0309000, Acyan01G0309300, Acyan01G0309500, Acyan01G0311200, Acyan01G…
GO:0009820	6.72418e-38	5.49426e-35	62	133	alkaloid metabolic process	biological_process	Acyan01G0073800, Acyan01G0073900, Acyan02G0206300, Acyan02G0252700, Acyan02G0252800, Acyan02G0253100, Acyan02G0253200, Acyan02G0262700, Acyan02G0262900, Acyan02G0263200, Acyan03G0031100, Acyan03G0088500, Acyan03G0088800, Acyan03G0088900, Acyan03G0089000, Acyan03G0089100, Acyan03G0089300, Acyan03G0089400, Acyan03G0089600, Acyan03G0094200, Acyan03G0098400, Acyan05G0128900, Acyan06G0128100, Acyan07G…
GO:0003676	6.28304e-34	4.706e-31	239	1677	nucleic acid binding	molecular_function	Acyan01G0045700, Acyan01G0050300, Acyan01G0095000, Acyan01G0100700, Acyan01G0101500, Acyan01G0107200, Acyan01G0116900, Acyan01G0137400, Acyan01G0146600, Acyan01G0168000, Acyan01G0176500, Acyan01G0190400, Acyan01G0190600, Acyan01G0207800, Acyan01G0223100, Acyan01G0231400, Acyan01G0276600, Acyan01G0276800, Acyan01G0291100, Acyan01G0300900, Acyan01G0301000, Acyan01G0319000, Acyan01G0321900, Acyan02G…
GO:0044550	5.7766e-32	3.99385e-29	66	174	secondary metabolite biosynthetic process	biological_process	Acyan01G0216700, Acyan02G0278500, Acyan02G0278700, Acyan02G0279300, Acyan02G0279600, Acyan02G0279700, Acyan02G0293000, Acyan04G0032200, Acyan04G0032300, Acyan04G0032400, Acyan04G0032500, Acyan04G0032600, Acyan06G0012900, Acyan06G0013000, Acyan06G0013100, Acyan06G0013300, Acyan06G0013400, Acyan06G0013500, Acyan06G0013700, Acyan06G0013900, Acyan06G0014000, Acyan06G0032100, Acyan08G0011800, Acyan08G…
GO:1900994	2.5615e-31	1.64448e-28	39	59	(-)-secologanin biosynthetic process	biological_process	Acyan01G0304700, Acyan01G0304900, Acyan01G0305100, Acyan01G0305200, Acyan01G0308100, Acyan01G0308400, Acyan01G0308500, Acyan01G0308600, Acyan01G0308800, Acyan01G0308900, Acyan01G0311200, Acyan03G0082300, Acyan03G0083200, Acyan06G0101500, Acyan06G0101600, Acyan06G0101900, Acyan06G0102100, Acyan06G0102400, Acyan06G0102600, Acyan06G0102800, Acyan07G0135100, Acyan07G0135200, Acyan07G0135300, Acyan08G…
GO:0016023	8.32437e-30	4.98796e-27	47	91	cytoplasmic membrane-bounded vesicle	cellular_component	Acyan02G0206300, Acyan02G0252700, Acyan02G0252800, Acyan02G0253100, Acyan02G0253200, Acyan02G0262700, Acyan02G0262900, Acyan02G0263200, Acyan03G0031100, Acyan03G0094200, Acyan06G0128100, Acyan07G0021900, Acyan07G0046400, Acyan11G0078000, Acyan11G0078100, Acyan11G0078200, Acyan11G0078300, Acyan11G0079000, Acyan11G0079100, Acyan11G0079200, Acyan11G0079300, Acyan11G0079600, Acyan11G0079700, Acyan11G…
GO:0098542	2.65671e-28	1.49241e-25	51	119	defense response to other organism	biological_process	Acyan02G0279200, Acyan02G0279500, Acyan02G0293000, Acyan06G0012900, Acyan06G0013000, Acyan06G0013100, Acyan06G0013300, Acyan06G0013400, Acyan06G0013500, Acyan06G0013700, Acyan06G0013900, Acyan06G0014000, Acyan06G0032100, Acyan08G0011800, Acyan08G0012400, Acyan08G0012700, Acyan08G0047400, Acyan08G0047600, Acyan08G0047700, Acyan08G0047900, Acyan08G0048100, Acyan08G0048300, Acyan08G0048400, Acyan10G…
GO:0016709	1.51412e-27	8.00522e-25	68	214	oxidoreductase activity, acting on paired donors, with incorporation or reduction of molecular oxygen, NAD(P)H as one donor, and incorporation of one atom of oxygen	molecular_function	Acyan01G0216700, Acyan02G0278500, Acyan02G0278700, Acyan02G0279200, Acyan02G0279500, Acyan02G0279600, Acyan02G0279700, Acyan02G0293000, Acyan04G0032200, Acyan04G0032300, Acyan04G0032400, Acyan04G0032500, Acyan04G0032600, Acyan06G0012900, Acyan06G0013000, Acyan06G0013100, Acyan06G0013300, Acyan06G0013400, Acyan06G0013500, Acyan06G0013700, Acyan06G0013900, Acyan06G0014000, Acyan06G0032100, Acyan08G…
GO:0043531	3.28538e-25	1.6405e-22	135	680	ADP binding	molecular_function	Acyan01G0117300, Acyan01G0275700, Acyan01G0276000, Acyan01G0276800, Acyan01G0277100, Acyan01G0277300, Acyan02G0021900, Acyan02G0033300, Acyan02G0124500, Acyan02G0140100, Acyan02G0140300, Acyan02G0141200, Acyan02G0144800, Acyan02G0145200, Acyan02G0145700, Acyan02G0149400, Acyan02G0149800, Acyan02G0150700, Acyan02G0151200, Acyan02G0151500, Acyan02G0152100, Acyan02G0152500, Acyan02G0153300, Acyan02G…
GO:0008066	2.38961e-23	1.13041e-20	30	42	glutamate receptor activity	molecular_function	Acyan02G0267800, Acyan03G0299200, Acyan04G0280200, Acyan05G0027400, Acyan05G0061600, Acyan05G0172000, Acyan05G0172100, Acyan05G0172300, Acyan05G0172400, Acyan05G0172500, Acyan05G0172600, Acyan05G0172700, Acyan05G0172900, Acyan05G0173000, Acyan05G0173100, Acyan06G0001800, Acyan06G0005900, Acyan09G0134100, Acyan09G0134300, Acyan09G0203600, Acyan09G0203700, Acyan09G0238100, Acyan09G0238200, Acyan09G…
GO:0045735	2.80626e-23	1.26113e-20	43	124	nutrient reservoir activity	molecular_function	Acyan02G0020700, Acyan02G0020900, Acyan02G0021800, Acyan02G0022000, Acyan02G0022300, Acyan02G0022600, Acyan02G0024700, Acyan02G0024800, Acyan02G0026200, Acyan02G0026300, Acyan02G0026400, Acyan02G0033000, Acyan02G0033600, Acyan02G0034600, Acyan02G0035400, Acyan02G0035600, Acyan03G0071800, Acyan03G0111500, Acyan03G0112100, Acyan03G0112200, Acyan03G0112400, Acyan03G0112500, Acyan03G0112600, Acyan03G…
GO:0004970	7.71812e-22	3.30336e-19	32	55	ionotropic glutamate receptor activity	molecular_function	Acyan02G0267800, Acyan03G0299200, Acyan04G0280200, Acyan05G0027300, Acyan05G0027400, Acyan05G0061600, Acyan05G0172000, Acyan05G0172100, Acyan05G0172300, Acyan05G0172400, Acyan05G0172500, Acyan05G0172600, Acyan05G0172700, Acyan05G0172900, Acyan05G0173000, Acyan05G0173100, Acyan06G0001800, Acyan06G0005900, Acyan09G0134100, Acyan09G0134300, Acyan09G0203600, Acyan09G0203700, Acyan09G0238100, Acyan09G…
GO:0008559	9.96881e-22	4.07271e-19	36	60	xenobiotic-transporting ATPase activity	molecular_function	Acyan01G0032800, Acyan02G0051000, Acyan02G0051300, Acyan02G0051400, Acyan02G0051800, Acyan02G0052000, Acyan02G0314800, Acyan02G0314900, Acyan02G0315100, Acyan03G0274300, Acyan03G0274400, Acyan03G0277300, Acyan03G0277500, Acyan03G0277600, Acyan03G0277900, Acyan03G0278100, Acyan03G0278200, Acyan04G0001700, Acyan04G0001900, Acyan04G0002100, Acyan04G0108600, Acyan04G0108700, Acyan04G0158800, Acyan07G…
GO:0071230	1.26267e-21	4.93428e-19	30	46	cellular response to amino acid stimulus	biological_process	Acyan02G0267800, Acyan03G0299200, Acyan04G0280200, Acyan05G0027400, Acyan05G0061600, Acyan05G0172000, Acyan05G0172100, Acyan05G0172300, Acyan05G0172400, Acyan05G0172500, Acyan05G0172600, Acyan05G0172700, Acyan05G0172900, Acyan05G0173000, Acyan05G0173100, Acyan06G0001800, Acyan06G0005900, Acyan09G0134100, Acyan09G0134300, Acyan09G0203600, Acyan09G0203700, Acyan09G0238100, Acyan09G0238200, Acyan09G…
GO:0030145	1.38873e-21	5.20079e-19	43	132	manganese ion binding	molecular_function	Acyan02G0020700, Acyan02G0020900, Acyan02G0021800, Acyan02G0022000, Acyan02G0022300, Acyan02G0022600, Acyan02G0024700, Acyan02G0024800, Acyan02G0026200, Acyan02G0026300, Acyan02G0026400, Acyan02G0033000, Acyan02G0033600, Acyan02G0034600, Acyan02G0035400, Acyan02G0035600, Acyan03G0071800, Acyan03G0111500, Acyan03G0112100, Acyan03G0112200, Acyan03G0112400, Acyan03G0112500, Acyan03G0112600, Acyan03G…
GO:0005576	6.52346e-21	2.34532e-18	163	1175	extracellular region	cellular_component	Acyan01G0019000, Acyan01G0225700, Acyan02G0005700, Acyan02G0005900, Acyan02G0006200, Acyan02G0006900, Acyan02G0020700, Acyan02G0020900, Acyan02G0021800, Acyan02G0022000, Acyan02G0022300, Acyan02G0022600, Acyan02G0024700, Acyan02G0024800, Acyan02G0026200, Acyan02G0026300, Acyan02G0026400, Acyan02G0033000, Acyan02G0033600, Acyan02G0034600, Acyan02G0035400, Acyan02G0035600, Acyan02G0135800, Acyan02G…
GO:0005506	6.65236e-20	2.22463e-17	103	590	iron ion binding	molecular_function	Acyan01G0216700, Acyan02G0197700, Acyan02G0278500, Acyan02G0278700, Acyan02G0278800, Acyan02G0278900, Acyan02G0279000, Acyan02G0279200, Acyan02G0279300, Acyan02G0279400, Acyan02G0279500, Acyan02G0279600, Acyan02G0279700, Acyan02G0293000, Acyan02G0298200, Acyan02G0326400, Acyan02G0326500, Acyan02G0326600, Acyan02G0326700, Acyan02G0326800, Acyan03G0180300, Acyan04G0032200, Acyan04G0032300, Acyan04G…
GO:0005262	6.68281e-20	2.22463e-17	32	59	calcium channel activity	molecular_function	Acyan02G0267800, Acyan03G0299200, Acyan04G0280200, Acyan05G0027400, Acyan05G0061600, Acyan05G0172000, Acyan05G0172100, Acyan05G0172300, Acyan05G0172400, Acyan05G0172500, Acyan05G0172600, Acyan05G0172700, Acyan05G0172900, Acyan05G0173000, Acyan05G0173100, Acyan06G0001800, Acyan06G0005900, Acyan08G0015400, Acyan09G0134100, Acyan09G0134300, Acyan09G0203600, Acyan09G0203700, Acyan09G0238100, Acyan09G…
GO:0047893	1.07197e-19	3.44103e-17	33	73	flavonol 3-O-glucosyltransferase activity	molecular_function	Acyan01G0304700, Acyan01G0309300, Acyan01G0323500, Acyan01G0323600, Acyan01G0323700, Acyan01G0323800, Acyan01G0323900, Acyan01G0324100, Acyan01G0324300, Acyan01G0324400, Acyan01G0324500, Acyan01G0324600, Acyan03G0051300, Acyan03G0141000, Acyan04G0197300, Acyan04G0197400, Acyan04G0197900, Acyan04G0198000, Acyan04G0198300, Acyan04G0198500, Acyan04G0198600, Acyan04G0198700, Acyan04G0198800, Acyan04G…
GO:0016705	2.51913e-19	7.80758e-17	84	414	oxidoreductase activity, acting on paired donors, with incorporation or reduction of molecular oxygen	molecular_function	Acyan01G0216700, Acyan02G0278500, Acyan02G0278700, Acyan02G0278800, Acyan02G0278900, Acyan02G0279000, Acyan02G0279200, Acyan02G0279300, Acyan02G0279400, Acyan02G0279500, Acyan02G0279600, Acyan02G0279700, Acyan02G0293000, Acyan04G0032200, Acyan04G0032300, Acyan04G0032400, Acyan04G0032500, Acyan04G0032600, Acyan06G0012900, Acyan06G0013000, Acyan06G0013100, Acyan06G0013300, Acyan06G0013400, Acyan06G…
GO:0048046	2.28617e-18	6.84937e-16	120	799	apoplast	cellular_component	Acyan01G0108500, Acyan01G0108900, Acyan01G0225700, Acyan02G0206300, Acyan02G0243300, Acyan02G0243400, Acyan02G0243500, Acyan02G0243700, Acyan02G0243800, Acyan02G0243900, Acyan02G0244100, Acyan02G0249400, Acyan02G0252700, Acyan02G0252800, Acyan02G0252900, Acyan02G0253000, Acyan02G0253100, Acyan02G0253200, Acyan02G0262700, Acyan02G0262900, Acyan02G0263200, Acyan03G0031100, Acyan03G0071800, Acyan03G…
GO:0050660	2.515e-18	7.29189e-16	53	183	flavin adenine dinucleotide binding	molecular_function	Acyan02G0206300, Acyan02G0252700, Acyan02G0252800, Acyan02G0253100, Acyan02G0253200, Acyan02G0262700, Acyan02G0262900, Acyan02G0263200, Acyan03G0031100, Acyan03G0094200, Acyan06G0128100, Acyan07G0021900, Acyan07G0046400, Acyan09G0184100, Acyan11G0078000, Acyan11G0078100, Acyan11G0078200, Acyan11G0078300, Acyan11G0079000, Acyan11G0079100, Acyan11G0079200, Acyan11G0079300, Acyan11G0079600, Acyan11G…
GO:0004497	4.22506e-18	1.18671e-15	84	433	monooxygenase activity	molecular_function	Acyan01G0216700, Acyan02G0278500, Acyan02G0278700, Acyan02G0278800, Acyan02G0278900, Acyan02G0279000, Acyan02G0279200, Acyan02G0279300, Acyan02G0279400, Acyan02G0279500, Acyan02G0279600, Acyan02G0279700, Acyan02G0293000, Acyan04G0032200, Acyan04G0032300, Acyan04G0032400, Acyan04G0032500, Acyan04G0032600, Acyan06G0012900, Acyan06G0013000, Acyan06G0013100, Acyan06G0013300, Acyan06G0013400, Acyan06G…
GO:0020037	8.88759e-18	2.42066e-15	97	571	heme binding	molecular_function	Acyan01G0216700, Acyan02G0278500, Acyan02G0278700, Acyan02G0278800, Acyan02G0278900, Acyan02G0279000, Acyan02G0279200, Acyan02G0279300, Acyan02G0279400, Acyan02G0279500, Acyan02G0279600, Acyan02G0279700, Acyan02G0293000, Acyan03G0227300, Acyan03G0244300, Acyan03G0263500, Acyan03G0264600, Acyan04G0014900, Acyan04G0032200, Acyan04G0032300, Acyan04G0032400, Acyan04G0032500, Acyan04G0032600, Acyan06G…
GO:0060148	7.66082e-17	2.02516e-14	15	15	positive regulation of posttranscriptional gene silencing	biological_process	Acyan02G0264600, Acyan02G0264700, Acyan02G0265000, Acyan02G0265100, Acyan02G0265600, Acyan02G0265700, Acyan02G0265800, Acyan02G0265900, Acyan02G0346200, Acyan02G0346400, Acyan02G0346500, Acyan02G0346600, Acyan08G0144300, Acyan08G0144400, Acyan11G0015600
GO:0070588	1.36966e-16	3.42282e-14	30	63	calcium ion transmembrane transport	biological_process	Acyan02G0267800, Acyan03G0299200, Acyan04G0280200, Acyan05G0027400, Acyan05G0061600, Acyan05G0172000, Acyan05G0172100, Acyan05G0172300, Acyan05G0172400, Acyan05G0172500, Acyan05G0172600, Acyan05G0172700, Acyan05G0172900, Acyan05G0173000, Acyan05G0173100, Acyan06G0001800, Acyan06G0005900, Acyan09G0134100, Acyan09G0134300, Acyan09G0203600, Acyan09G0203700, Acyan09G0238100, Acyan09G0238200, Acyan09G…
GO:0016102	1.37096e-16	3.42282e-14	21	33	diterpenoid biosynthetic process	biological_process	Acyan01G0216700, Acyan02G0278500, Acyan02G0278700, Acyan02G0278800, Acyan02G0279000, Acyan02G0279300, Acyan02G0279400, Acyan02G0279600, Acyan02G0279700, Acyan04G0032200, Acyan04G0032300, Acyan04G0032400, Acyan04G0032500, Acyan04G0032600, Acyan08G0048300, Acyan11G0091900, Acyan11G0092000, Acyan11G0098600, AcyanUnG0028600, AcyanUnG0028700, AcyanUnG0029100
GO:0019722	1.99355e-16	4.84272e-14	30	73	calcium-mediated signaling	biological_process	Acyan02G0267800, Acyan03G0299200, Acyan04G0280200, Acyan05G0027400, Acyan05G0061600, Acyan05G0172000, Acyan05G0172100, Acyan05G0172300, Acyan05G0172400, Acyan05G0172500, Acyan05G0172600, Acyan05G0172700, Acyan05G0172900, Acyan05G0173000, Acyan05G0173100, Acyan06G0001800, Acyan06G0005900, Acyan09G0134100, Acyan09G0134300, Acyan09G0203600, Acyan09G0203700, Acyan09G0238100, Acyan09G0238200, Acyan09G…
GO:0015020	9.53986e-16	2.25643e-13	25	53	glucuronosyltransferase activity	molecular_function	Acyan03G0082300, Acyan03G0083200, Acyan06G0101500, Acyan06G0101600, Acyan06G0101900, Acyan06G0102100, Acyan06G0102400, Acyan06G0102600, Acyan06G0102800, Acyan08G0082300, Acyan09G0050300, Acyan10G0099300, Acyan10G0099500, Acyan10G0099600, Acyan10G0099700, Acyan10G0100000, Acyan10G0100100, Acyan10G0100200, Acyan10G0100300, Acyan10G0100600, Acyan10G0100700, Acyan10G0100800, Acyan13G0016900, Acyan13G…
GO:0051707	1.33028e-15	3.06579e-13	32	84	response to other organism	biological_process	Acyan02G0298200, Acyan02G0298300, Acyan03G0274300, Acyan03G0274400, Acyan03G0277300, Acyan03G0277500, Acyan03G0277600, Acyan03G0277900, Acyan03G0278100, Acyan03G0278200, Acyan04G0197300, Acyan04G0197400, Acyan04G0197900, Acyan04G0198000, Acyan04G0198300, Acyan04G0198600, Acyan04G0198700, Acyan04G0198800, Acyan04G0198900, Acyan04G0199100, Acyan04G0199200, Acyan04G0199400, Acyan04G0199600, Acyan08G…
GO:0033773	1.5302e-15	3.43836e-13	19	31	isoflavone 2'-hydroxylase activity	molecular_function	Acyan06G0012900, Acyan06G0013000, Acyan06G0013100, Acyan06G0013300, Acyan06G0013400, Acyan06G0013500, Acyan06G0013700, Acyan06G0013900, Acyan06G0014000, Acyan06G0032100, Acyan08G0011800, Acyan08G0012400, Acyan08G0012700, Acyan10G0071500, Acyan10G0071900, Acyan10G0072100, Acyan12G0107800, AcyanUnG0010100, AcyanUnG0010200
GO:0031225	2.52269e-15	5.53022e-13	52	230	anchored component of membrane	cellular_component	Acyan02G0206300, Acyan02G0252700, Acyan02G0252800, Acyan02G0253100, Acyan02G0253200, Acyan02G0262700, Acyan02G0262900, Acyan02G0263200, Acyan03G0031100, Acyan03G0094200, Acyan04G0237600, Acyan04G0237700, Acyan06G0128100, Acyan07G0021900, Acyan07G0046400, Acyan07G0182700, Acyan07G0183800, Acyan11G0078000, Acyan11G0078100, Acyan11G0078200, Acyan11G0078300, Acyan11G0079000, Acyan11G0079100, Acyan11G…
GO:0015800	5.91768e-15	1.26638e-12	15	19	acidic amino acid transport	biological_process	Acyan03G0315100, Acyan03G0315200, Acyan03G0315400, Acyan03G0315500, Acyan03G0315600, Acyan03G0315900, Acyan03G0316000, Acyan04G0251700, Acyan05G0134700, Acyan05G0134900, Acyan05G0135200, Acyan06G0113700, Acyan06G0114300, Acyan10G0081600, Acyan10G0126100
GO:0015804	6.37911e-15	1.33338e-12	16	22	neutral amino acid transport	biological_process	Acyan03G0315100, Acyan03G0315200, Acyan03G0315400, Acyan03G0315500, Acyan03G0315600, Acyan03G0315900, Acyan03G0316000, Acyan04G0174200, Acyan04G0251700, Acyan05G0134700, Acyan05G0134900, Acyan05G0135200, Acyan06G0113700, Acyan06G0114300, Acyan10G0081600, Acyan10G0126100
GO:0003968	3.0435e-14	6.21704e-12	17	23	RNA-directed RNA polymerase activity	molecular_function	Acyan02G0264600, Acyan02G0264700, Acyan02G0265000, Acyan02G0265100, Acyan02G0265600, Acyan02G0265700, Acyan02G0265800, Acyan02G0265900, Acyan02G0346200, Acyan02G0346400, Acyan02G0346500, Acyan02G0346600, Acyan05G0154500, Acyan08G0144300, Acyan08G0144400, Acyan11G0015600, Acyan11G0117700
GO:0042626	3.33985e-14	6.67079e-12	36	95	ATPase activity, coupled to transmembrane movement of substances	molecular_function	Acyan01G0032800, Acyan02G0051000, Acyan02G0051300, Acyan02G0051400, Acyan02G0051800, Acyan02G0052000, Acyan02G0314800, Acyan02G0314900, Acyan02G0315100, Acyan03G0274300, Acyan03G0274400, Acyan03G0277300, Acyan03G0277500, Acyan03G0277600, Acyan03G0277900, Acyan03G0278100, Acyan03G0278200, Acyan04G0001700, Acyan04G0001900, Acyan04G0002100, Acyan04G0108600, Acyan04G0108700, Acyan04G0158800, Acyan07G…
GO:0042343	3.7798e-14	7.38541e-12	26	67	indole glucosinolate metabolic process	biological_process	Acyan06G0012900, Acyan06G0013000, Acyan06G0013100, Acyan06G0013300, Acyan06G0013400, Acyan06G0013500, Acyan06G0013700, Acyan06G0013900, Acyan06G0014000, Acyan06G0032100, Acyan08G0011800, Acyan08G0012400, Acyan08G0012700, Acyan10G0070100, Acyan10G0070200, Acyan10G0070500, Acyan10G0071400, Acyan10G0071500, Acyan10G0071700, Acyan10G0071900, Acyan10G0072100, Acyan11G0098300, Acyan12G0107800, AcyanUnG…
GO:0022891	1.76031e-13	3.36631e-11	24	56	substrate-specific transmembrane transporter activity	molecular_function	Acyan01G0042800, Acyan01G0061100, Acyan01G0289100, Acyan01G0289300, Acyan02G0104900, Acyan02G0105100, Acyan02G0262200, Acyan02G0262300, Acyan03G0058500, Acyan03G0059400, Acyan03G0059500, Acyan03G0060000, Acyan03G0060400, Acyan03G0060600, Acyan03G0060700, Acyan03G0060800, Acyan04G0120700, Acyan04G0121600, Acyan05G0011600, Acyan05G0079400, Acyan08G0128000, Acyan08G0129300, Acyan10G0103600, Acyan13G…
GO:0015399	2.75573e-13	5.16011e-11	11	11	primary active transmembrane transporter activity	molecular_function	Acyan03G0315200, Acyan03G0315400, Acyan03G0315900, Acyan03G0316000, Acyan04G0251700, Acyan05G0134700, Acyan05G0134900, Acyan05G0135200, Acyan06G0113700, Acyan06G0114300, Acyan10G0126100
GO:0005773	6.83978e-13	1.24376e-10	114	882	vacuole	cellular_component	Acyan01G0032800, Acyan01G0042800, Acyan01G0287700, Acyan01G0289100, Acyan01G0289300, Acyan02G0005700, Acyan02G0005900, Acyan02G0006200, Acyan02G0006900, Acyan02G0051000, Acyan02G0051800, Acyan02G0206300, Acyan02G0240200, Acyan02G0252700, Acyan02G0252800, Acyan02G0253100, Acyan02G0253200, Acyan02G0262700, Acyan02G0262900, Acyan02G0263200, Acyan02G0267800, Acyan03G0031100, Acyan03G0059500, Acyan03G…
GO:0015172	6.91902e-13	1.24376e-10	13	17	acidic amino acid transmembrane transporter activity	molecular_function	Acyan03G0315200, Acyan03G0315400, Acyan03G0315900, Acyan03G0316000, Acyan04G0174200, Acyan04G0251700, Acyan05G0134700, Acyan05G0134900, Acyan05G0135200, Acyan06G0113700, Acyan06G0114300, Acyan10G0081600, Acyan10G0126100
GO:0034004	8.52461e-13	1.47345e-10	11	11	germacradienol synthase activity	molecular_function	Acyan01G0206700, Acyan03G0238300, Acyan03G0239200, Acyan03G0239300, Acyan03G0239500, Acyan03G0239600, Acyan03G0239700, Acyan03G0303100, AcyanUnG0039200, AcyanUnG0039500, AcyanUnG0039600
GO:0052577	8.52461e-13	1.47345e-10	11	11	germacrene-D synthase activity	molecular_function	Acyan01G0206700, Acyan03G0238300, Acyan03G0239200, Acyan03G0239300, Acyan03G0239500, Acyan03G0239600, Acyan03G0239700, Acyan03G0303100, AcyanUnG0039200, AcyanUnG0039500, AcyanUnG0039600
GO:0015749	2.01932e-12	3.42446e-10	13	17	monosaccharide transport	biological_process	Acyan01G0061100, Acyan01G0289100, Acyan01G0289300, Acyan02G0104900, Acyan02G0105100, Acyan03G0059400, Acyan03G0059500, Acyan03G0060000, Acyan03G0060400, Acyan03G0060700, Acyan05G0011600, Acyan08G0129300, Acyan13G0056600
GO:0015175	2.46741e-12	4.10686e-10	13	18	neutral amino acid transmembrane transporter activity	molecular_function	Acyan03G0315200, Acyan03G0315400, Acyan03G0315900, Acyan03G0316000, Acyan04G0174200, Acyan04G0251700, Acyan05G0134700, Acyan05G0134900, Acyan05G0135200, Acyan06G0113700, Acyan06G0114300, Acyan10G0081600, Acyan10G0126100
GO:0005355	3.39214e-12	5.34887e-10	22	52	glucose transmembrane transporter activity	molecular_function	Acyan01G0042800, Acyan01G0061100, Acyan01G0289100, Acyan01G0289300, Acyan02G0104900, Acyan02G0105100, Acyan02G0262300, Acyan03G0058500, Acyan03G0059400, Acyan03G0059500, Acyan03G0060000, Acyan03G0060400, Acyan03G0060700, Acyan03G0060800, Acyan04G0120700, Acyan04G0121600, Acyan05G0011600, Acyan05G0079400, Acyan08G0128000, Acyan08G0129300, Acyan10G0103600, Acyan13G0056600
GO:0035428	3.39214e-12	5.34887e-10	22	52	hexose transmembrane transport	biological_process	Acyan01G0042800, Acyan01G0061100, Acyan01G0289100, Acyan01G0289300, Acyan02G0104900, Acyan02G0105100, Acyan02G0262300, Acyan03G0058500, Acyan03G0059400, Acyan03G0059500, Acyan03G0060000, Acyan03G0060400, Acyan03G0060700, Acyan03G0060800, Acyan04G0120700, Acyan04G0121600, Acyan05G0011600, Acyan05G0079400, Acyan08G0128000, Acyan08G0129300, Acyan10G0103600, Acyan13G0056600
GO:0046323	3.39214e-12	5.34887e-10	22	52	glucose import	biological_process	Acyan01G0042800, Acyan01G0061100, Acyan01G0289100, Acyan01G0289300, Acyan02G0104900, Acyan02G0105100, Acyan02G0262300, Acyan03G0058500, Acyan03G0059400, Acyan03G0059500, Acyan03G0060000, Acyan03G0060400, Acyan03G0060700, Acyan03G0060800, Acyan04G0120700, Acyan04G0121600, Acyan05G0011600, Acyan05G0079400, Acyan08G0128000, Acyan08G0129300, Acyan10G0103600, Acyan13G0056600
GO:0050275	3.55817e-12	5.51394e-10	16	29	scopoletin glucosyltransferase activity	molecular_function	Acyan03G0141000, Acyan04G0197300, Acyan04G0197400, Acyan04G0198000, Acyan04G0198300, Acyan04G0198500, Acyan04G0198600, Acyan04G0198700, Acyan04G0198800, Acyan04G0198900, Acyan04G0199100, Acyan04G0199200, Acyan04G0199600, Acyan09G0065300, Acyan09G0065600, Acyan10G0067000
GO:0031012	5.91081e-12	8.88716e-10	29	100	extracellular matrix	cellular_component	Acyan03G0071800, Acyan03G0112100, Acyan03G0112200, Acyan03G0112400, Acyan03G0112500, Acyan03G0112600, Acyan03G0112700, Acyan03G0116800, Acyan03G0117300, Acyan03G0117400, Acyan03G0117500, Acyan03G0117600, Acyan03G0117700, Acyan03G0117900, Acyan03G0118000, Acyan03G0118100, Acyan03G0118200, Acyan03G0118300, Acyan03G0118400, Acyan03G0118500, Acyan03G0119200, Acyan04G0237600, Acyan04G0237700, Acyan07G…
GO:0016760	5.93268e-12	8.88716e-10	22	52	cellulose synthase (UDP-forming) activity	molecular_function	Acyan01G0085400, Acyan01G0085600, Acyan01G0086000, Acyan01G0086300, Acyan01G0086400, Acyan01G0086500, Acyan01G0086700, Acyan01G0087000, Acyan01G0087100, Acyan02G0176700, Acyan03G0309700, Acyan03G0309900, Acyan03G0310000, Acyan03G0310200, Acyan03G0310300, Acyan03G0310400, Acyan11G0058600, Acyan11G0058700, Acyan11G0058900, Acyan11G0059000, Acyan11G0059100, Acyan13G0173800
GO:0047085	6.61582e-12	9.5908e-10	13	19	hydroxyphenylacetonitrile 2-monooxygenase activity	molecular_function	Acyan10G0029800, Acyan10G0030000, Acyan10G0030600, Acyan10G0030900, Acyan10G0031100, Acyan12G0069800, Acyan13G0016000, Acyan13G0016100, Acyan13G0016500, Acyan13G0016800, Acyan13G0017100, Acyan13G0017700, Acyan13G0017900
GO:0050592	6.61582e-12	9.5908e-10	13	19	4-hydroxyphenylacetaldehyde oxime monooxygenase activity	molecular_function	Acyan10G0029800, Acyan10G0030000, Acyan10G0030600, Acyan10G0030900, Acyan10G0031100, Acyan12G0069800, Acyan13G0016000, Acyan13G0016100, Acyan13G0016500, Acyan13G0016800, Acyan13G0017100, Acyan13G0017700, Acyan13G0017900
GO:0006979	9.1278e-12	1.30223e-09	70	461	response to oxidative stress	biological_process	Acyan01G0306600, Acyan01G0306900, Acyan01G0307300, Acyan01G0307400, Acyan02G0051000, Acyan02G0206300, Acyan02G0252700, Acyan02G0252800, Acyan02G0253100, Acyan02G0253200, Acyan02G0262700, Acyan02G0262900, Acyan02G0263200, Acyan03G0031100, Acyan03G0094200, Acyan03G0227300, Acyan03G0244300, Acyan03G0263500, Acyan03G0264600, Acyan04G0014900, Acyan06G0128100, Acyan07G0021900, Acyan07G0046400, Acyan07G…
GO:0030001	1.11853e-11	1.57083e-09	25	104	metal ion transport	biological_process	Acyan01G0276200, Acyan01G0276300, Acyan01G0276400, Acyan01G0276600, Acyan01G0277200, Acyan01G0315700, Acyan02G0078400, Acyan02G0078500, Acyan02G0078800, Acyan02G0173400, Acyan03G0175600, Acyan03G0249100, Acyan03G0249400, Acyan03G0249500, Acyan03G0249600, Acyan03G0273700, Acyan03G0273800, Acyan03G0297900, Acyan03G0321300, Acyan03G0321500, Acyan03G0321700, Acyan03G0322400, Acyan10G0087200, Acyan10G…
GO:0006816	1.39491e-11	1.92884e-09	30	99	calcium ion transport	biological_process	Acyan02G0267800, Acyan03G0299200, Acyan04G0280200, Acyan05G0027400, Acyan05G0061600, Acyan05G0172000, Acyan05G0172100, Acyan05G0172300, Acyan05G0172400, Acyan05G0172500, Acyan05G0172600, Acyan05G0172700, Acyan05G0172900, Acyan05G0173000, Acyan05G0173100, Acyan06G0001800, Acyan06G0005900, Acyan09G0134100, Acyan09G0134300, Acyan09G0203600, Acyan09G0203700, Acyan09G0238100, Acyan09G0238200, Acyan09G…
GO:0005887	2.01752e-11	2.74749e-09	51	269	integral component of plasma membrane	cellular_component	Acyan01G0042800, Acyan01G0061100, Acyan01G0289100, Acyan01G0289300, Acyan02G0051000, Acyan02G0104900, Acyan02G0105100, Acyan02G0262300, Acyan02G0301100, Acyan03G0058500, Acyan03G0059400, Acyan03G0059500, Acyan03G0060000, Acyan03G0060400, Acyan03G0060700, Acyan03G0060800, Acyan03G0315100, Acyan03G0315200, Acyan03G0315500, Acyan03G0315600, Acyan03G0315900, Acyan03G0316000, Acyan04G0120700, Acyan04G…
GO:0050403	2.23044e-11	2.99212e-09	22	59	trans-zeatin O-beta-D-glucosyltransferase activity	molecular_function	Acyan02G0234100, Acyan03G0082300, Acyan03G0083200, Acyan04G0052700, Acyan04G0052900, Acyan04G0198000, Acyan04G0199200, Acyan04G0199400, Acyan08G0082300, Acyan09G0050300, Acyan10G0099300, Acyan10G0099500, Acyan10G0099600, Acyan10G0099700, Acyan10G0100000, Acyan10G0100100, Acyan10G0100200, Acyan10G0100600, Acyan10G0100700, Acyan13G0016900, Acyan13G0017800, Acyan13G0176100
GO:0047461	2.67118e-11	3.53067e-09	11	13	(+)-delta-cadinene synthase activity	molecular_function	Acyan03G0194400, Acyan03G0194600, Acyan03G0238300, Acyan03G0239200, Acyan03G0239300, Acyan03G0239500, Acyan03G0239600, Acyan03G0239700, Acyan04G0237900, AcyanUnG0039200, AcyanUnG0039600
GO:0015145	2.95055e-11	3.81835e-09	15	26	monosaccharide transmembrane transporter activity	molecular_function	Acyan01G0061100, Acyan01G0289100, Acyan01G0289300, Acyan02G0104900, Acyan02G0105100, Acyan03G0059400, Acyan03G0059500, Acyan03G0060000, Acyan03G0060400, Acyan03G0060700, Acyan05G0011600, Acyan08G0128000, Acyan08G0129300, Acyan10G0103600, Acyan13G0056600
GO:0032441	2.97379e-11	3.81835e-09	11	13	pheophorbide a oxygenase activity	molecular_function	Acyan01G0118700, Acyan01G0118800, Acyan01G0184400, Acyan03G0077100, Acyan03G0077200, Acyan03G0077400, Acyan03G0077500, Acyan03G0077700, Acyan03G0077800, Acyan03G0077900, Acyan03G0078000
GO:0032196	3.25117e-11	4.11571e-09	14	23	transposition	biological_process	Acyan01G0087400, Acyan01G0156400, Acyan01G0182400, Acyan01G0207800, Acyan02G0202600, Acyan03G0039600, Acyan04G0114700, Acyan04G0128600, Acyan04G0177000, Acyan06G0129500, Acyan07G0013600, Acyan08G0119000, Acyan12G0096700, AcyanUnG0014600
GO:0048000	4.74678e-11	5.92556e-09	12	18	isoflavone 3'-hydroxylase activity	molecular_function	Acyan06G0013100, Acyan06G0013400, Acyan06G0013500, Acyan06G0013700, Acyan06G0014000, Acyan10G0071400, Acyan10G0071500, Acyan10G0071700, Acyan10G0071900, Acyan10G0072100, Acyan12G0107800, AcyanUnG0010200
GO:0004321	7.23476e-11	8.90767e-09	12	16	fatty-acyl-CoA synthase activity	molecular_function	Acyan02G0029200, Acyan02G0029300, Acyan02G0029500, Acyan08G0039100, Acyan09G0143100, Acyan09G0143200, Acyan09G0143300, Acyan09G0185300, Acyan09G0185400, Acyan09G0185500, Acyan11G0121800, Acyan11G0121900
GO:0005351	9.85077e-11	1.19647e-08	21	55	sugar:proton symporter activity	molecular_function	Acyan01G0042800, Acyan01G0061100, Acyan01G0289100, Acyan01G0289300, Acyan02G0104900, Acyan02G0105100, Acyan02G0262300, Acyan03G0058500, Acyan03G0059400, Acyan03G0059500, Acyan03G0060000, Acyan03G0060400, Acyan03G0060700, Acyan03G0060800, Acyan04G0120700, Acyan04G0121600, Acyan05G0011600, Acyan05G0079400, Acyan08G0128000, Acyan08G0129300, Acyan13G0056600
GO:0004867	1.194e-10	1.43089e-08	10	22	serine-type endopeptidase inhibitor activity	molecular_function	Acyan01G0083300, Acyan01G0083400, Acyan01G0083600, Acyan01G0083700, Acyan01G0083800, Acyan01G0084000, Acyan01G0084100, Acyan01G0084200, Acyan01G0084400, Acyan04G0145200
GO:0050502	1.36501e-10	1.6143e-08	20	53	cis-zeatin O-beta-D-glucosyltransferase activity	molecular_function	Acyan02G0234100, Acyan03G0082300, Acyan03G0083200, Acyan04G0198000, Acyan04G0199200, Acyan04G0199400, Acyan08G0082300, Acyan09G0050300, Acyan10G0099300, Acyan10G0099500, Acyan10G0099600, Acyan10G0099700, Acyan10G0100000, Acyan10G0100100, Acyan10G0100200, Acyan10G0100600, Acyan10G0100700, Acyan13G0016900, Acyan13G0017800, Acyan13G0176100
GO:0045300	1.6339e-10	1.90721e-08	9	10	acyl-[acyl-carrier-protein] desaturase activity	molecular_function	Acyan01G0133000, Acyan03G0028400, Acyan03G0028900, Acyan03G0029000, Acyan03G0029200, Acyan03G0029500, Acyan03G0029600, Acyan03G0029700, Acyan10G0134800
GO:0000325	2.38141e-10	2.74412e-08	29	103	plant-type vacuole	cellular_component	Acyan01G0032800, Acyan02G0051000, Acyan02G0051800, Acyan03G0274300, Acyan03G0274400, Acyan03G0277300, Acyan03G0277500, Acyan03G0277600, Acyan03G0277900, Acyan03G0278100, Acyan03G0278200, Acyan04G0108600, Acyan04G0108700, Acyan04G0158800, Acyan08G0041500, Acyan08G0041700, Acyan09G0074500, Acyan11G0048200, Acyan11G0048300, Acyan11G0048500, Acyan11G0048700, Acyan13G0086500, Acyan13G0086800, Acyan13G…
GO:0009814	3.25239e-10	3.70031e-08	25	87	defense response, incompatible interaction	biological_process	Acyan02G0005700, Acyan02G0033300, Acyan02G0298100, Acyan02G0298200, Acyan02G0299700, Acyan02G0300000, Acyan03G0049400, Acyan03G0049600, Acyan03G0049900, Acyan03G0050200, Acyan03G0050400, Acyan03G0051000, Acyan03G0051200, Acyan03G0051300, Acyan03G0051500, Acyan03G0051600, Acyan03G0052000, Acyan03G0052400, Acyan03G0052600, Acyan03G0052800, Acyan03G0053500, Acyan13G0032300, Acyan13G0032500, Acyan13G…
GO:0008643	3.32934e-10	3.74052e-08	30	125	carbohydrate transport	biological_process	Acyan01G0042800, Acyan01G0061100, Acyan01G0289100, Acyan01G0289300, Acyan02G0104900, Acyan02G0105100, Acyan02G0262200, Acyan02G0262300, Acyan03G0058500, Acyan03G0059400, Acyan03G0059500, Acyan03G0060000, Acyan03G0060400, Acyan03G0060600, Acyan03G0060700, Acyan03G0060800, Acyan04G0120700, Acyan04G0121600, Acyan05G0011600, Acyan05G0079400, Acyan08G0027900, Acyan08G0028200, Acyan08G0028900, Acyan08G…
GO:0002213	4.02155e-10	4.46243e-08	22	72	defense response to insect	biological_process	Acyan06G0012900, Acyan06G0013000, Acyan06G0013100, Acyan06G0013300, Acyan06G0013400, Acyan06G0013500, Acyan06G0013700, Acyan06G0013900, Acyan06G0032100, Acyan08G0011800, Acyan08G0012400, Acyan08G0012700, Acyan10G0070100, Acyan10G0071400, Acyan10G0071500, Acyan10G0071700, Acyan10G0071900, Acyan10G0072100, Acyan12G0107800, AcyanUnG0010000, AcyanUnG0010100, AcyanUnG0010200
GO:0080045	6.77006e-10	7.42065e-08	11	16	quercetin 3'-O-glucosyltransferase activity	molecular_function	Acyan01G0323700, Acyan01G0323800, Acyan01G0323900, Acyan01G0324500, Acyan02G0297300, Acyan02G0308300, Acyan02G0308400, Acyan02G0308500, Acyan02G0308600, Acyan02G0308700, Acyan06G0062800
GO:0016099	7.68606e-10	8.32317e-08	13	24	monoterpenoid biosynthetic process	biological_process	Acyan01G0216700, Acyan02G0278500, Acyan04G0032200, Acyan04G0032300, Acyan04G0032400, Acyan04G0032500, Acyan04G0032600, Acyan11G0091900, Acyan11G0092000, Acyan11G0098000, AcyanUnG0028600, AcyanUnG0028700, AcyanUnG0029100
GO:0052638	1.80722e-09	1.92239e-07	12	21	indole-3-butyrate beta-glucosyltransferase activity	molecular_function	Acyan02G0038400, Acyan03G0035100, Acyan03G0109400, Acyan09G0235200, Acyan09G0235300, Acyan09G0235400, Acyan09G0235500, Acyan09G0235600, Acyan09G0235700, Acyan11G0070400, Acyan11G0127500, Acyan11G0128000
GO:0010290	1.84584e-09	1.92239e-07	11	14	chlorophyll catabolite transmembrane transporter activity	molecular_function	Acyan03G0274300, Acyan03G0274400, Acyan03G0277300, Acyan03G0277500, Acyan03G0277600, Acyan03G0277900, Acyan03G0278100, Acyan03G0278200, Acyan08G0041700, Acyan09G0074500, Acyan11G0048500
GO:0015431	1.84584e-09	1.92239e-07	11	14	glutathione S-conjugate-exporting ATPase activity	molecular_function	Acyan03G0274300, Acyan03G0274400, Acyan03G0277300, Acyan03G0277500, Acyan03G0277600, Acyan03G0277900, Acyan03G0278100, Acyan03G0278200, Acyan08G0041700, Acyan09G0074500, Acyan11G0048500
GO:0010025	1.8608e-09	1.92239e-07	24	79	wax biosynthetic process	biological_process	Acyan01G0247500, Acyan01G0247800, Acyan01G0248000, Acyan01G0248100, Acyan01G0248200, Acyan01G0248400, Acyan01G0248500, Acyan02G0264600, Acyan02G0264700, Acyan02G0265000, Acyan02G0265100, Acyan02G0265600, Acyan02G0265700, Acyan02G0265800, Acyan02G0265900, Acyan02G0346200, Acyan02G0346400, Acyan02G0346500, Acyan02G0346600, Acyan08G0144300, Acyan08G0144400, Acyan11G0015600, Acyan12G0125200, Acyan13G…
GO:0004930	2.01086e-09	2.05382e-07	11	17	G-protein coupled receptor activity	molecular_function	Acyan02G0267800, Acyan05G0027400, Acyan05G0172000, Acyan05G0172100, Acyan05G0172300, Acyan05G0172700, Acyan05G0172900, Acyan05G0173000, Acyan06G0001800, Acyan09G0203700, Acyan10G0008400
GO:0016747	2.11327e-09	2.13417e-07	33	149	transferase activity, transferring acyl groups other than amino-acyl groups	molecular_function	Acyan01G0215900, Acyan01G0216000, Acyan01G0216100, Acyan01G0283500, Acyan01G0283600, Acyan03G0127600, Acyan06G0018300, Acyan06G0018500, Acyan06G0018600, Acyan06G0018700, Acyan06G0018800, Acyan06G0019000, Acyan06G0019100, Acyan06G0019200, Acyan06G0019300, Acyan06G0019400, Acyan06G0019500, Acyan09G0192500, Acyan09G0192800, Acyan09G0193000, Acyan09G0193200, Acyan09G0193400, Acyan09G0193500, Acyan09G…
GO:0006868	2.59927e-09	2.48535e-07	10	15	glutamine transport	biological_process	Acyan03G0315100, Acyan03G0315200, Acyan03G0315500, Acyan03G0315600, Acyan03G0315900, Acyan03G0316000, Acyan04G0174200, Acyan05G0134900, Acyan05G0135200, Acyan10G0081600
GO:0015186	2.59927e-09	2.48535e-07	10	15	L-glutamine transmembrane transporter activity	molecular_function	Acyan03G0315100, Acyan03G0315200, Acyan03G0315500, Acyan03G0315600, Acyan03G0315900, Acyan03G0316000, Acyan04G0174200, Acyan05G0134900, Acyan05G0135200, Acyan10G0081600
GO:0015194	2.59927e-09	2.48535e-07	10	15	L-serine transmembrane transporter activity	molecular_function	Acyan03G0315100, Acyan03G0315200, Acyan03G0315500, Acyan03G0315600, Acyan03G0315900, Acyan03G0316000, Acyan04G0174200, Acyan05G0134900, Acyan05G0135200, Acyan10G0081600
GO:0015825	2.59927e-09	2.48535e-07	10	15	L-serine transport	biological_process	Acyan03G0315100, Acyan03G0315200, Acyan03G0315500, Acyan03G0315600, Acyan03G0315900, Acyan03G0316000, Acyan04G0174200, Acyan05G0134900, Acyan05G0135200, Acyan10G0081600
GO:0098712	2.59927e-09	2.48535e-07	10	15	L-glutamate import across plasma membrane	biological_process	Acyan03G0315100, Acyan03G0315200, Acyan03G0315500, Acyan03G0315600, Acyan03G0315900, Acyan03G0316000, Acyan04G0174200, Acyan05G0134900, Acyan05G0135200, Acyan10G0081600
GO:0010495	2.84263e-09	2.68943e-07	9	10	long-distance posttranscriptional gene silencing	biological_process	Acyan02G0264600, Acyan02G0264700, Acyan02G0265600, Acyan02G0265700, Acyan02G0265800, Acyan02G0265900, Acyan08G0144300, Acyan08G0144400, Acyan11G0015600
GO:0050062	2.96056e-09	2.77183e-07	8	9	long-chain-fatty-acyl-CoA reductase activity	molecular_function	Acyan01G0247500, Acyan01G0247800, Acyan01G0248000, Acyan01G0248100, Acyan01G0248200, Acyan01G0248400, Acyan01G0248500, Acyan13G0152400
GO:0010277	3.97568e-09	3.68386e-07	11	17	chlorophyllide a oxygenase [overall] activity	molecular_function	Acyan01G0118700, Acyan01G0118800, Acyan01G0184400, Acyan03G0077100, Acyan03G0077200, Acyan03G0077400, Acyan03G0077500, Acyan03G0077700, Acyan03G0077800, Acyan03G0077900, Acyan03G0078000
GO:0015992	6.39373e-09	5.86396e-07	22	74	proton transport	biological_process	Acyan01G0042800, Acyan01G0061100, Acyan01G0289100, Acyan01G0289300, Acyan02G0104900, Acyan02G0105100, Acyan02G0202800, Acyan02G0262300, Acyan03G0058500, Acyan03G0059400, Acyan03G0059500, Acyan03G0060000, Acyan03G0060400, Acyan03G0060700, Acyan03G0060800, Acyan04G0120700, Acyan04G0121600, Acyan05G0011600, Acyan05G0079400, Acyan08G0128000, Acyan08G0129300, Acyan13G0056600
GO:0034003	6.95007e-09	6.30982e-07	8	9	vetispiradiene synthase activity	molecular_function	Acyan03G0054300, Acyan03G0194400, Acyan03G0194600, Acyan03G0271100, Acyan03G0279400, Acyan03G0303000, Acyan03G0303500, Acyan04G0237900
GO:0015193	7.19615e-09	6.40386e-07	10	16	L-proline transmembrane transporter activity	molecular_function	Acyan03G0315100, Acyan03G0315200, Acyan03G0315500, Acyan03G0315600, Acyan03G0315900, Acyan03G0316000, Acyan04G0174200, Acyan05G0134900, Acyan05G0135200, Acyan10G0081600
GO:0035524	7.19615e-09	6.40386e-07	10	16	proline transmembrane transport	biological_process	Acyan03G0315100, Acyan03G0315200, Acyan03G0315500, Acyan03G0315600, Acyan03G0315900, Acyan03G0316000, Acyan04G0174200, Acyan05G0134900, Acyan05G0135200, Acyan10G0081600
GO:0016629	9.58366e-09	8.4449e-07	8	10	12-oxophytodienoate reductase activity	molecular_function	Acyan03G0055600, Acyan03G0055700, Acyan03G0055800, Acyan04G0028800, Acyan10G0160900, Acyan10G0161000, Acyan10G0161100, Acyan10G0161300
GO:0016114	1.18041e-08	1.03005e-06	24	90	terpenoid biosynthetic process	biological_process	Acyan01G0206700, Acyan03G0054300, Acyan03G0194400, Acyan03G0194600, Acyan03G0238300, Acyan03G0239200, Acyan03G0239300, Acyan03G0239500, Acyan03G0239600, Acyan03G0239700, Acyan03G0271100, Acyan03G0279400, Acyan03G0303000, Acyan03G0303100, Acyan03G0303500, Acyan04G0237900, Acyan10G0029700, Acyan10G0029800, Acyan10G0029900, Acyan10G0030000, Acyan12G0057900, AcyanUnG0039200, AcyanUnG0039500, AcyanUnG…
GO:0080019	1.65564e-08	1.43086e-06	8	10	fatty-acyl-CoA reductase (alcohol-forming) activity	molecular_function	Acyan01G0247500, Acyan01G0247800, Acyan01G0248000, Acyan01G0248100, Acyan01G0248200, Acyan01G0248400, Acyan01G0248500, Acyan13G0152400
GO:0031408	2.23515e-08	1.91329e-06	22	81	oxylipin biosynthetic process	biological_process	Acyan02G0029200, Acyan02G0029300, Acyan02G0029500, Acyan03G0055600, Acyan03G0055700, Acyan03G0055800, Acyan04G0028800, Acyan08G0039100, Acyan09G0143100, Acyan09G0143200, Acyan09G0143300, Acyan09G0185300, Acyan09G0185400, Acyan09G0185500, Acyan10G0160900, Acyan10G0161000, Acyan10G0161100, Acyan10G0161300, Acyan11G0121800, Acyan11G0121900, Acyan12G0152700, Acyan12G0152800
GO:0071475	2.92586e-08	2.48091e-06	11	21	cellular hyperosmotic salinity response	biological_process	Acyan02G0038400, Acyan03G0035100, Acyan03G0109400, Acyan09G0235300, Acyan09G0235400, Acyan09G0235500, Acyan09G0235600, Acyan09G0235700, Acyan11G0070400, Acyan11G0127500, Acyan11G0128000
GO:0010333	3.07846e-08	2.5859e-06	20	68	terpene synthase activity	molecular_function	Acyan01G0206700, Acyan03G0054300, Acyan03G0194400, Acyan03G0194600, Acyan03G0238300, Acyan03G0239200, Acyan03G0239300, Acyan03G0239500, Acyan03G0239600, Acyan03G0239700, Acyan03G0271100, Acyan03G0279400, Acyan03G0303000, Acyan03G0303100, Acyan03G0303500, Acyan04G0237900, Acyan12G0057900, AcyanUnG0039200, AcyanUnG0039500, AcyanUnG0039600
GO:0015770	3.39694e-08	2.82701e-06	10	19	sucrose transport	biological_process	Acyan01G0289100, Acyan01G0289300, Acyan08G0027900, Acyan08G0028200, Acyan08G0028900, Acyan08G0029100, Acyan08G0029300, Acyan08G0128000, Acyan10G0103600, Acyan13G0056600
GO:0009718	3.5429e-08	2.92143e-06	31	157	anthocyanin-containing compound biosynthetic process	biological_process	Acyan01G0308500, Acyan02G0278900, Acyan02G0279000, Acyan02G0279200, Acyan02G0279300, Acyan02G0279400, Acyan02G0293000, Acyan02G0297300, Acyan02G0308300, Acyan02G0308400, Acyan02G0308500, Acyan02G0308600, Acyan02G0308700, Acyan03G0109400, Acyan06G0062800, Acyan07G0029300, Acyan09G0194100, Acyan09G0194200, Acyan11G0070400, Acyan11G0098300, Acyan11G0098400, Acyan11G0098600, Acyan11G0098900, Acyan11G…
GO:0033837	3.66892e-08	2.99784e-06	10	17	anthocyanin 3'-O-beta-glucosyltransferase activity	molecular_function	Acyan04G0198000, Acyan04G0198300, Acyan04G0198500, Acyan04G0198700, Acyan04G0198800, Acyan04G0198900, Acyan04G0199100, Acyan04G0199200, Acyan04G0199400, Acyan04G0199600
GO:0015180	4.35227e-08	3.4927e-06	10	18	L-alanine transmembrane transporter activity	molecular_function	Acyan03G0315100, Acyan03G0315200, Acyan03G0315500, Acyan03G0315600, Acyan03G0315900, Acyan03G0316000, Acyan04G0174200, Acyan05G0134900, Acyan05G0135200, Acyan10G0081600
GO:0015808	4.35227e-08	3.4927e-06	10	18	L-alanine transport	biological_process	Acyan03G0315100, Acyan03G0315200, Acyan03G0315500, Acyan03G0315600, Acyan03G0315900, Acyan03G0316000, Acyan04G0174200, Acyan05G0134900, Acyan05G0135200, Acyan10G0081600
GO:0035336	6.42609e-08	5.1113e-06	8	11	long-chain fatty-acyl-CoA metabolic process	biological_process	Acyan01G0247500, Acyan01G0247800, Acyan01G0248000, Acyan01G0248100, Acyan01G0248200, Acyan01G0248400, Acyan01G0248500, Acyan13G0152400
GO:0008519	7.80674e-08	6.155e-06	13	34	ammonium transmembrane transporter activity	molecular_function	Acyan01G0319000, Acyan03G0218000, Acyan03G0227600, Acyan03G0275300, Acyan04G0101200, Acyan07G0042100, Acyan08G0060700, Acyan08G0143700, Acyan09G0044200, Acyan11G0078900, Acyan12G0069800, Acyan13G0122300, AcyanUnG0006200
GO:0009505	8.90785e-08	6.96207e-06	68	496	plant-type cell wall	cellular_component	Acyan01G0225700, Acyan02G0206300, Acyan02G0243300, Acyan02G0243400, Acyan02G0243500, Acyan02G0243700, Acyan02G0243800, Acyan02G0243900, Acyan02G0244100, Acyan02G0249400, Acyan02G0252700, Acyan02G0252800, Acyan02G0252900, Acyan02G0253000, Acyan02G0253100, Acyan02G0253200, Acyan02G0262700, Acyan02G0262900, Acyan02G0263200, Acyan03G0031100, Acyan03G0094200, Acyan04G0176900, Acyan05G0046400, Acyan06G…
GO:0047213	1.08782e-07	8.42872e-06	21	84	anthocyanidin 3-O-glucosyltransferase activity	molecular_function	Acyan01G0308500, Acyan01G0308900, Acyan01G0309300, Acyan01G0311200, Acyan01G0324500, Acyan01G0324600, Acyan02G0038400, Acyan03G0051300, Acyan04G0197300, Acyan04G0197400, Acyan04G0197900, Acyan04G0198300, Acyan04G0198700, Acyan04G0198800, Acyan04G0198900, Acyan04G0199400, Acyan07G0029300, Acyan09G0065300, Acyan09G0065600, Acyan13G0079900, Acyan13G0080000
GO:0050829	2.63108e-07	2.02121e-05	13	37	defense response to Gram-negative bacterium	biological_process	Acyan01G0225700, Acyan02G0243300, Acyan02G0243400, Acyan02G0243500, Acyan02G0243700, Acyan02G0243800, Acyan02G0243900, Acyan02G0244100, Acyan02G0249400, Acyan02G0252900, Acyan02G0253000, Acyan11G0074500, Acyan12G0174400
GO:0015293	2.98108e-07	2.27067e-05	27	125	symporter activity	molecular_function	Acyan01G0061100, Acyan01G0289100, Acyan01G0289300, Acyan02G0262200, Acyan02G0262300, Acyan03G0315100, Acyan03G0315200, Acyan03G0315400, Acyan03G0315500, Acyan03G0315600, Acyan03G0315900, Acyan03G0316000, Acyan04G0174200, Acyan04G0251700, Acyan05G0011600, Acyan05G0079400, Acyan05G0134700, Acyan05G0134900, Acyan05G0135200, Acyan06G0113700, Acyan06G0114300, Acyan08G0128000, Acyan08G0129300, Acyan10G…
[truncated: 366 more rows]
